# Supplementary material for: A delicate calculation method for reservoir initial water saturation based on a novel approach to J-function construction
Source: PLoS One. 2025 Sep 4;20(9):e0328726. doi: 10.1371/journal.pone.0328726 (PMC12410822; doi:10.1371/journal.pone.0328726)
Supplement: S2 File — (XLSX) [file pone.0328726.s002.xlsx]

## Sheet: Capillary pressure data
Capillary pressure(psi）	Water saturation	J Function	Sample No.	RQI
121.83	1	0.0829957
135.88	0.992807	0.0925672	34	1.16977
151.55	0.986092	0.103242	34	1.16977
169.03	0.979565	0.11515	34	1.16977
188.53	0.972693	0.128435	34	1.16977
210.27	0.964838	0.143245	34	1.16977
234.52	0.956366	0.159765	34	1.16977
261.57	0.94693	0.178192	34	1.16977
291.74	0.934452	0.198746	34	1.16977
325.38	0.921021	0.221663	34	1.16977
362.91	0.906359	0.24723	34	1.16977
404.76	0.88995	0.275739	34	1.16977
451.44	0.871961	0.30754	34	1.16977
503.51	0.853192	0.343012	34	1.16977
561.58	0.833789	0.382572	34	1.16977
626.35	0.814272	0.426696	34	1.16977
698.58	0.794481	0.475902	34	1.16977
779.15	0.774708	0.53079	34	1.16977
869.01	0.75547	0.592006	34	1.16977
969.23	0.736765	0.66028	34	1.16977
1081.02	0.718424	0.736436	34	1.16977
1205.69	0.700467	0.821367	34	1.16977
1344.74	0.682673	0.916093	34	1.16977
1499.83	0.665243	1.02175	34	1.16977
1672.81	0.647934	1.13959	34	1.16977
1865.74	0.6306	1.27102	34	1.16977
2080.91	0.612987	1.4176	34	1.16977
2320.91	0.595152	1.5811	34	1.16977
2588.58	0.577015	1.76345	34	1.16977
2887.12	0.558353	1.96683	34	1.16977
3220.09	0.538967	2.19366	34	1.16977
3591.47	0.518821	2.44666	34	1.16977
4005.67	0.497836	2.72883	34	1.16977
4467.65	0.476199	3.04355	34	1.16977
4982.91	0.453382	3.39457	34	1.16977
5557.59	0.431065	3.78606	34	1.16977
6198.55	0.406764	4.22271	34	1.16977
6913.43	0.381233	4.70972	34	1.16977
7710.76	0.35464	5.25289	34	1.16977
8600.05	0.327869	5.85871	34	1.16977
9591.9	0.301077	6.5344	34	1.16977
10698.1	0.275796	7.28802	34	1.16977
11932	0.25144	8.12855	34	1.16977
13308.1	0.228599	9.06602	34	1.16977
14842.9	0.206896	10.1116	34	1.16977
16554.8	0.186291	11.2778	34	1.16977
18464	0.166421	12.5785	34	1.16977
20593.5	0.147389	14.0291	34	1.16977
22968.6	0.128229	15.6471	34	1.16977
25617.5	0.110699	17.4517	34	1.16977
28572	0.0934339	19.4645	34	1.16977
31867.2	0.0763649	21.7093	34	1.16977
35542.5	0.0597879	24.2131	34	1.16977
39641.7	0.0422041	27.0056	34	1.16977
44213.6	0.0252837	30.1201	34	1.16977
49312.7	0.00675805	33.5939	34	1.16977
698.58	1	0.54627	108	1.34319
779.15	0.98993	0.609274	108	1.34319
869.01	0.973729	0.679542	108	1.34319
969.23	0.952303	0.757911	108	1.34319
1081.02	0.927877	0.845328	108	1.34319
1205.69	0.905069	0.942816	108	1.34319
1344.74	0.88594	1.05155	108	1.34319
1499.83	0.868797	1.17283	108	1.34319
1672.81	0.852193	1.30809	108	1.34319
1865.74	0.836257	1.45896	108	1.34319
2080.91	0.820965	1.62721	108	1.34319
2320.91	0.80497	1.81489	108	1.34319
2588.58	0.787098	2.0242	108	1.34319
2887.12	0.766586	2.25765	108	1.34319
3220.09	0.741397	2.51802	108	1.34319
3591.47	0.708752	2.80843	108	1.34319
4005.67	0.666749	3.13232	108	1.34319
4467.65	0.607834	3.49358	108	1.34319
4982.91	0.561299	3.8965	108	1.34319
5557.59	0.515235	4.34588	108	1.34319
6198.55	0.472497	4.8471	108	1.34319
6913.43	0.432456	5.40611	108	1.34319
7710.76	0.395457	6.0296	108	1.34319
8600.05	0.362486	6.725	108	1.34319
9591.9	0.33113	7.5006	108	1.34319
10698.1	0.302138	8.36565	108	1.34319
11932	0.275612	9.33047	108	1.34319
13308.1	0.251062	10.4066	108	1.34319
14842.9	0.227319	11.6067	108	1.34319
16554.8	0.20418	12.9454	108	1.34319
18464	0.179308	14.4384	108	1.34319
20593.5	0.164125	16.1035	108	1.34319
22968.6	0.143321	17.9608	108	1.34319
25617.5	0.124514	20.0322	108	1.34319
28572	0.10578	22.3425	108	1.34319
31867.2	0.0891274	24.9193	108	1.34319
35542.5	0.0693374	27.7933	108	1.34319
39641.7	0.048191	30.9987	108	1.34319
44213.6	0.0291227	34.5738	108	1.34319
49312.7	0.0123631	38.5612	108	1.34319
15.31	1	0.0152614	96	1.71
17.08	0.997193	0.0170258	96	1.71
19.05	0.994601	0.0189895	96	1.71
21.25	0.991124	0.0211825	96	1.71
23.7	0.987978	0.0236248	96	1.71
26.43	0.984103	0.0263461	96	1.71
29.48	0.979529	0.0293864	96	1.71
32.88	0.975772	0.0327756	96	1.71
36.67	0.97187	0.0365536	96	1.71
40.9	0.967286	0.0407702	96	1.71
45.62	0.96194	0.0454752	96	1.71
50.88	0.956111	0.0507185	96	1.71
56.75	0.950782	0.0565699	96	1.71
63.29	0.942855	0.0630891	96	1.71
70.59	0.934076	0.0703659	96	1.71
78.73	0.924154	0.0784801	96	1.71
87.81	0.910019	0.0875313	96	1.71
97.94	0.894729	0.0976291	96	1.71
109.23	0.878377	0.108883	96	1.71
121.83	0.860552	0.121443	96	1.71
135.88	0.8411	0.135449	96	1.71
151.55	0.821077	0.151069	96	1.71
169.03	0.801132	0.168493	96	1.71
188.53	0.780002	0.187932	96	1.71
210.27	0.76132	0.209603	96	1.71
234.52	0.743955	0.233776	96	1.71
261.57	0.728011	0.26074	96	1.71
291.74	0.712209	0.290814	96	1.71
325.38	0.699017	0.324347	96	1.71
362.91	0.686135	0.361758	96	1.71
404.76	0.67298	0.403475	96	1.71
451.44	0.660652	0.450007	96	1.71
503.51	0.648547	0.501912	96	1.71
561.58	0.63661	0.559797	96	1.71
626.35	0.624528	0.624362	96	1.71
698.58	0.612307	0.696363	96	1.71
779.15	0.599397	0.776677	96	1.71
869.01	0.58638	0.866252	96	1.71
969.23	0.572128	0.966153	96	1.71
1081.02	0.555884	1.07759	96	1.71
1205.69	0.539723	1.20186	96	1.71
1344.74	0.522448	1.34047	96	1.71
1499.83	0.503971	1.49507	96	1.71
1672.81	0.483732	1.6675	96	1.71
1865.74	0.462613	1.85982	96	1.71
2080.91	0.440523	2.0743	96	1.71
2320.91	0.417495	2.31354	96	1.71
2588.58	0.393315	2.58036	96	1.71
2887.12	0.368914	2.87796	96	1.71
3220.09	0.344465	3.20987	96	1.71
3591.47	0.319717	3.58007	96	1.71
4005.67	0.295039	3.99296	96	1.71
4467.65	0.265604	4.45347	96	1.71
4982.91	0.242202	4.96709	96	1.71
5557.59	0.217475	5.53995	96	1.71
6198.55	0.194906	6.17887	96	1.71
6913.43	0.173696	6.89149	96	1.71
7710.76	0.155358	7.68628	96	1.71
8600.05	0.137661	8.57275	96	1.71
9591.9	0.121339	9.56145	96	1.71
10698.1	0.10836	10.6642	96	1.71
11932	0.0961623	11.8941	96	1.71
13308.1	0.0857421	13.2658	96	1.71
14842.9	0.0758914	14.7958	96	1.71
16554.8	0.0675384	16.5022	96	1.71
18464	0.0598485	18.4054	96	1.71
20593.5	0.0533323	20.5281	96	1.71
22968.6	0.0463902	22.8957	96	1.71
25617.5	0.0390806	25.5362	96	1.71
28572	0.0362384	28.4813	96	1.71
31867.2	0.0290941	31.7661	96	1.71
35542.5	0.0232549	35.4297	96	1.71
39641.7	0.0169551	39.5158	96	1.71
44213.6	0.00962727	44.0732	96	1.71
49312.7	0.00413487	49.1562	96	1.71
3220.09	0.99826	3.78735	110	2.0215
3591.47	0.973431	4.22415	110	2.0215
4005.67	0.940272	4.71131	110	2.0215
4467.65	0.891914	5.25468	110	2.0215
4982.91	0.828072	5.86071	110	2.0215
5557.59	0.753263	6.53662	110	2.0215
6198.55	0.67273	7.29049	110	2.0215
6913.43	0.589336	8.13131	110	2.0215
7710.76	0.518943	9.0691	110	2.0215
8600.05	0.458779	10.115	110	2.0215
9591.9	0.401516	11.2816	110	2.0215
10698.1	0.35003	12.5827	110	2.0215
11932	0.304545	14.0339	110	2.0215
13308.1	0.26394	15.6524	110	2.0215
14842.9	0.229759	17.4577	110	2.0215
16554.8	0.199948	19.4711	110	2.0215
18464	0.173436	21.7167	110	2.0215
20593.5	0.14924	24.2213	110	2.0215
22968.6	0.127799	27.0147	110	2.0215
25617.5	0.107901	30.1303	110	2.0215
28572	0.0911895	33.6053	110	2.0215
31867.2	0.0736549	37.481	110	2.0215
35542.5	0.0565838	41.8037	110	2.0215
39641.7	0.0410503	46.625	110	2.0215
44213.6	0.024681	52.0023	110	2.0215
49312.7	0.00943774	57.9997	110	2.0215
63.29	1	0.0866001	103	2.35204
70.59	0.994476	0.0965887	103	2.35204
78.73	0.988869	0.107727	103	2.35204
87.81	0.982346	0.120151	103	2.35204
97.94	0.975474	0.134012	103	2.35204
109.23	0.966511	0.14946	103	2.35204
121.83	0.956829	0.166701	103	2.35204
135.88	0.945151	0.185925	103	2.35204
151.55	0.931176	0.207367	103	2.35204
169.03	0.914379	0.231285	103	2.35204
188.53	0.893555	0.257967	103	2.35204
210.27	0.871663	0.287714	103	2.35204
234.52	0.84919	0.320895	103	2.35204
261.57	0.82741	0.357908	103	2.35204
291.74	0.80684	0.39919	103	2.35204
325.38	0.788096	0.44522	103	2.35204
362.91	0.772425	0.496572	103	2.35204
404.76	0.75698	0.553836	103	2.35204
451.44	0.742288	0.617708	103	2.35204
503.51	0.728268	0.688956	103	2.35204
561.58	0.714774	0.768414	103	2.35204
626.35	0.701544	0.857039	103	2.35204
698.58	0.68762	0.955872	103	2.35204
779.15	0.673458	1.06612	103	2.35204
869.01	0.658589	1.18907	103	2.35204
969.23	0.643221	1.3262	103	2.35204
1081.02	0.624767	1.47917	103	2.35204
1205.69	0.606549	1.64975	103	2.35204
1344.74	0.587524	1.84002	103	2.35204
1499.83	0.565271	2.05223	103	2.35204
1672.81	0.543078	2.28892	103	2.35204
1865.74	0.518797	2.5529	103	2.35204
2080.91	0.492993	2.84732	103	2.35204
2320.91	0.466028	3.17572	103	2.35204
2588.58	0.437684	3.54197	103	2.35204
2887.12	0.408846	3.95047	103	2.35204
3220.09	0.379092	4.40607	103	2.35204
3591.47	0.34902	4.91423	103	2.35204
4005.67	0.319675	5.48098	103	2.35204
4467.65	0.29032	6.11311	103	2.35204
4982.91	0.262781	6.81815	103	2.35204
5557.59	0.236316	7.60449	103	2.35204
6198.55	0.211495	8.48152	103	2.35204
6913.43	0.190494	9.45969	103	2.35204
7710.76	0.169822	10.5507	103	2.35204
8600.05	0.150611	11.7675	103	2.35204
9591.9	0.13508	13.1247	103	2.35204
10698.1	0.120605	14.6383	103	2.35204
11932	0.106986	16.3266	103	2.35204
13308.1	0.0951445	18.2095	103	2.35204
14842.9	0.0848923	20.3096	103	2.35204
16554.8	0.0754256	22.652	103	2.35204
18464	0.0672611	25.2645	103	2.35204
20593.5	0.0589222	28.1782	103	2.35204
22968.6	0.0519032	31.428	103	2.35204
25617.5	0.0449544	35.0526	103	2.35204
28572	0.0380615	39.0953	103	2.35204
31867.2	0.0310706	43.6042	103	2.35204
35542.5	0.0263774	48.6331	103	2.35204
39641.7	0.0190304	54.2419	103	2.35204
44213.6	0.0114019	60.4977	103	2.35204
49312.7	0.00366504	67.4749	103	2.35204
56.75	1	0.0826079	21	2.5
63.29	0.987934	0.0921278	21	2.5
70.59	0.971007	0.102754	21	2.5
78.73	0.946546	0.114603	21	2.5
87.81	0.922645	0.12782	21	2.5
97.94	0.894867	0.142566	21	2.5
109.23	0.864748	0.159	21	2.5
121.83	0.823074	0.177341	21	2.5
135.88	0.789871	0.197793	21	2.5
151.55	0.755332	0.220603	21	2.5
169.03	0.717945	0.246048	21	2.5
188.53	0.683807	0.274433	21	2.5
210.27	0.653666	0.306079	21	2.5
234.52	0.626536	0.341378	21	2.5
261.57	0.600838	0.380753	21	2.5
291.74	0.576995	0.42467	21	2.5
325.38	0.555776	0.473638	21	2.5
362.91	0.538378	0.528268	21	2.5
404.76	0.517311	0.589187	21	2.5
451.44	0.501199	0.657136	21	2.5
503.51	0.486496	0.732932	21	2.5
561.58	0.472635	0.817461	21	2.5
626.35	0.459456	0.911743	21	2.5
698.58	0.447298	1.01688	21	2.5
779.15	0.435481	1.13417	21	2.5
869.01	0.424293	1.26497	21	2.5
969.23	0.413482	1.41085	21	2.5
1081.02	0.402826	1.57358	21	2.5
1205.69	0.39226	1.75506	21	2.5
1344.74	0.381343	1.95746	21	2.5
1499.83	0.370593	2.18322	21	2.5
1672.81	0.35953	2.43502	21	2.5
1865.74	0.347983	2.71586	21	2.5
2080.91	0.336297	3.02907	21	2.5
2320.91	0.324306	3.37842	21	2.5
2588.58	0.312038	3.76805	21	2.5
2887.12	0.299817	4.20262	21	2.5
3220.09	0.286777	4.68731	21	2.5
3591.47	0.274001	5.22791	21	2.5
4005.67	0.260751	5.83083	21	2.5
4467.65	0.247252	6.50331	21	2.5
4982.91	0.233947	7.25335	21	2.5
5557.59	0.22086	8.08988	21	2.5
6198.55	0.207441	9.02289	21	2.5
6913.43	0.194411	10.0635	21	2.5
7710.76	0.180189	11.2241	21	2.5
8600.05	0.16562	12.5186	21	2.5
9591.9	0.150321	13.9624	21	2.5
10698.1	0.134247	15.5727	21	2.5
11932	0.118419	17.3687	21	2.5
13308.1	0.104819	19.3718	21	2.5
14842.9	0.0928514	21.606	21	2.5
16554.8	0.0825191	24.0979	21	2.5
18464	0.0736891	26.8771	21	2.5
20593.5	0.0659182	29.9768	21	2.5
22968.6	0.0587453	33.4341	21	2.5
25617.5	0.051797	37.29	21	2.5
28572	0.0452926	41.5907	21	2.5
31867.2	0.0385195	46.3874	21	2.5
35542.5	0.030845	51.7373	21	2.5
39641.7	0.0231033	57.7042	21	2.5
44213.6	0.0143488	64.3592	21	2.5
49312.7	0.00492748	71.7818	21	2.5
11.04	1	0.0181916	104	2.83128
12.31	0.998546	0.0202843	104	2.83128
13.73	0.99674	0.0226242	104	2.83128
15.31	0.995037	0.0252277	104	2.83128
17.08	0.992267	0.0281443	104	2.83128
19.05	0.989709	0.0313904	104	2.83128
21.25	0.986277	0.0350155	104	2.83128
23.7	0.983172	0.0390526	104	2.83128
26.43	0.979347	0.0435511	104	2.83128
29.48	0.974832	0.0485769	104	2.83128
32.88	0.970294	0.0541793	104	2.83128
36.67	0.9656	0.0604245	104	2.83128
40.9	0.960766	0.0673946	104	2.83128
45.62	0.955489	0.0751722	104	2.83128
50.88	0.949735	0.0838396	104	2.83128
56.75	0.944474	0.0935121	104	2.83128
63.29	0.93665	0.104289	104	2.83128
70.59	0.927985	0.116318	104	2.83128
78.73	0.91819	0.129731	104	2.83128
87.81	0.904238	0.144692	104	2.83128
97.94	0.889146	0.161385	104	2.83128
109.23	0.873005	0.179988	104	2.83128
121.83	0.85541	0.20075	104	2.83128
135.88	0.83621	0.223902	104	2.83128
151.55	0.816446	0.249723	104	2.83128
169.03	0.796758	0.278526	104	2.83128
188.53	0.7759	0.310658	104	2.83128
210.27	0.757459	0.346481	104	2.83128
234.52	0.740317	0.38644	104	2.83128
261.57	0.724576	0.431013	104	2.83128
291.74	0.708977	0.480726	104	2.83128
325.38	0.695952	0.536158	104	2.83128
362.91	0.683233	0.598	104	2.83128
404.76	0.670244	0.66696	104	2.83128
451.44	0.658071	0.743878	104	2.83128
503.51	0.646117	0.829679	104	2.83128
561.58	0.634328	0.925366	104	2.83128
626.35	0.622395	1.03209	104	2.83128
698.58	0.610325	1.15111	104	2.83128
779.15	0.597573	1.28388	104	2.83128
869.01	0.584715	1.43195	104	2.83128
969.23	0.570635	1.59709	104	2.83128
1081.02	0.55459	1.78129	104	2.83128
1205.69	0.538624	1.98672	104	2.83128
1344.74	0.521557	2.21585	104	2.83128
1499.83	0.503301	2.47141	104	2.83128
1672.81	0.483304	2.75644	104	2.83128
1865.74	0.462437	3.07435	104	2.83128
2080.91	0.440608	3.4289	104	2.83128
2320.91	0.41785	3.82437	104	2.83128
2588.58	0.393952	4.26544	104	2.83128
2887.12	0.369833	4.75737	104	2.83128
3220.09	0.345662	5.30603	104	2.83128
3591.47	0.32119	5.91799	104	2.83128
4005.67	0.296783	6.6005	104	2.83128
4467.65	0.267675	7.36175	104	2.83128
4982.91	0.244515	8.21079	104	2.83128
5557.59	0.22004	9.15774	104	2.83128
6198.55	0.197687	10.2139	104	2.83128
6913.43	0.176666	11.3919	104	2.83128
7710.76	0.15847	12.7057	104	2.83128
8600.05	0.140895	14.1711	104	2.83128
9591.9	0.124665	15.8054	104	2.83128
10698.1	0.111721	17.6283	104	2.83128
11932	0.0995317	19.6614	104	2.83128
13308.1	0.0890801	21.9289	104	2.83128
14842.9	0.0791712	24.458	104	2.83128
16554.8	0.0707192	27.2788	104	2.83128
18464	0.0628975	30.4248	104	2.83128
20593.5	0.0562076	33.9338	104	2.83128
22968.6	0.0490676	37.8474	104	2.83128
25617.5	0.0415316	42.2123	104	2.83128
28572	0.0383678	47.0807	104	2.83128
31867.2	0.0309164	52.5105	104	2.83128
35542.5	0.0247071	58.5666	104	2.83128
39641.7	0.0179918	65.3211	104	2.83128
44213.6	0.0102044	72.8547	104	2.83128
49312.7	0.00416447	81.257	104	2.83128
87.81	1	0.162076	28	3.17
97.94	0.995846	0.180774	28	3.17
109.23	0.989372	0.201612	28	3.17
121.83	0.981401	0.224869	28	3.17
135.88	0.967278	0.250802	28	3.17
151.55	0.949911	0.279725	28	3.17
169.03	0.928983	0.311988	28	3.17
188.53	0.905965	0.347981	28	3.17
210.27	0.882215	0.388108	28	3.17
234.52	0.858762	0.432867	28	3.17
261.57	0.836389	0.482795	28	3.17
291.74	0.814917	0.538481	28	3.17
325.38	0.796363	0.600573	28	3.17
362.91	0.777549	0.669844	28	3.17
404.76	0.760193	0.747089	28	3.17
451.44	0.743258	0.833249	28	3.17
503.51	0.726576	0.929358	28	3.17
561.58	0.710654	1.03654	28	3.17
626.35	0.694314	1.15609	28	3.17
698.58	0.678854	1.28941	28	3.17
779.15	0.660911	1.43812	28	3.17
869.01	0.643466	1.60398	28	3.17
969.23	0.625127	1.78896	28	3.17
1081.02	0.60625	1.9953	28	3.17
1205.69	0.586223	2.22541	28	3.17
1344.74	0.564168	2.48206	28	3.17
1499.83	0.541837	2.76832	28	3.17
1672.81	0.519245	3.0876	28	3.17
1865.74	0.495123	3.4437	28	3.17
2080.91	0.470246	3.84086	28	3.17
2320.91	0.44575	4.28384	28	3.17
2588.58	0.418286	4.77789	28	3.17
2887.12	0.394001	5.32893	28	3.17
3220.09	0.368151	5.94351	28	3.17
3591.47	0.340512	6.62898	28	3.17
4005.67	0.31639	7.3935	28	3.17
4467.65	0.289923	8.2462	28	3.17
4982.91	0.267328	9.19725	28	3.17
5557.59	0.2447	10.258	28	3.17
6198.55	0.222889	11.441	28	3.17
6913.43	0.205208	12.7605	28	3.17
7710.76	0.186734	14.2322	28	3.17
8600.05	0.169592	15.8736	28	3.17
9591.9	0.15384	17.7043	28	3.17
10698.1	0.139586	19.7462	28	3.17
11932	0.124346	22.0235	28	3.17
13308.1	0.117142	24.5635	28	3.17
14842.9	0.104198	27.3964	28	3.17
16554.8	0.093343	30.5561	28	3.17
18464	0.0838654	34.0801	28	3.17
20593.5	0.0745881	38.0106	28	3.17
22968.6	0.0659738	42.3944	28	3.17
25617.5	0.0576893	47.2838	28	3.17
28572	0.0495471	52.737	28	3.17
31867.2	0.0414338	58.8192	28	3.17
35542.5	0.0329119	65.6029	28	3.17
39641.7	0.0231087	73.1689	28	3.17
44213.6	0.013893	81.6075	28	3.17
49312.7	0.00402383	91.0194	28	3.17
45.62	0.998173	0.0864613	74	3.26
50.88	0.992684	0.0964303	74	3.26
56.75	0.986638	0.107555	74	3.26
63.29	0.979687	0.11995	74	3.26
70.59	0.966852	0.133786	74	3.26
78.73	0.95305	0.149213	74	3.26
87.81	0.938484	0.166422	74	3.26
97.94	0.922719	0.185621	74	3.26
109.23	0.903315	0.207018	74	3.26
121.83	0.882777	0.230898	74	3.26
135.88	0.862354	0.257527	74	3.26
151.55	0.840904	0.287225	74	3.26
169.03	0.820506	0.320354	74	3.26
188.53	0.799966	0.357311	74	3.26
210.27	0.779193	0.398514	74	3.26
234.52	0.759367	0.444474	74	3.26
261.57	0.742349	0.495741	74	3.26
291.74	0.724756	0.55292	74	3.26
325.38	0.708192	0.616676	74	3.26
362.91	0.692364	0.687805	74	3.26
404.76	0.677191	0.767121	74	3.26
451.44	0.662453	0.855592	74	3.26
503.51	0.647786	0.954277	74	3.26
561.58	0.632897	1.06433	74	3.26
626.35	0.615562	1.18709	74	3.26
698.58	0.597503	1.32398	74	3.26
779.15	0.57596	1.47668	74	3.26
869.01	0.554696	1.64699	74	3.26
969.23	0.531495	1.83693	74	3.26
1081.02	0.509181	2.0488	74	3.26
1205.69	0.485693	2.28508	74	3.26
1344.74	0.461927	2.54862	74	3.26
1499.83	0.439283	2.84255	74	3.26
1672.81	0.415462	3.17039	74	3.26
1865.74	0.392069	3.53604	74	3.26
2080.91	0.370007	3.94384	74	3.26
2320.91	0.346234	4.3987	74	3.26
2588.58	0.324953	4.90601	74	3.26
2887.12	0.303833	5.47181	74	3.26
3220.09	0.282729	6.10288	74	3.26
3591.47	0.262533	6.80673	74	3.26
4005.67	0.244014	7.59175	74	3.26
4467.65	0.220763	8.46731	74	3.26
4982.91	0.20487	9.44386	74	3.26
5557.59	0.192271	10.533	74	3.26
6198.55	0.173074	11.7478	74	3.26
6913.43	0.158629	13.1027	74	3.26
7710.76	0.145918	14.6138	74	3.26
8600.05	0.133416	16.2992	74	3.26
9591.9	0.121647	18.179	74	3.26
10698.1	0.109988	20.2756	74	3.26
11932	0.0997395	22.614	74	3.26
13308.1	0.0896183	25.2221	74	3.26
14842.9	0.0803058	28.131	74	3.26
16554.8	0.0713452	31.3754	74	3.26
18464	0.0647081	34.994	74	3.26
20593.5	0.0560861	39.0298	74	3.26
22968.6	0.0504939	43.5312	74	3.26
25617.5	0.0432862	48.5516	74	3.26
28572	0.036471	54.1511	74	3.26
31867.2	0.030161	60.3964	74	3.26
35542.5	0.0228928	67.362	74	3.26
39641.7	0.0155158	75.1309	74	3.26
44213.6	0.00907765	83.7957	74	3.26
49312.7	0.00128793	93.46	74	3.26
50.88	0.997853	0.1028	102	3.47171
56.75	0.994554	0.11466	102	3.47171
63.29	0.991157	0.127873	102	3.47171
70.59	0.987576	0.142623	102	3.47171
78.73	0.982941	0.159069	102	3.47171
87.81	0.977608	0.177414	102	3.47171
97.94	0.971085	0.197881	102	3.47171
109.23	0.964474	0.220692	102	3.47171
121.83	0.955355	0.24615	102	3.47171
135.88	0.945537	0.274537	102	3.47171
151.55	0.932353	0.306197	102	3.47171
169.03	0.91805	0.341514	102	3.47171
188.53	0.901472	0.380913	102	3.47171
210.27	0.879522	0.424837	102	3.47171
234.52	0.859635	0.473833	102	3.47171
261.57	0.839104	0.528485	102	3.47171
291.74	0.822775	0.589442	102	3.47171
325.38	0.806014	0.657409	102	3.47171
362.91	0.792127	0.733236	102	3.47171
404.76	0.777856	0.817791	102	3.47171
451.44	0.764446	0.912105	102	3.47171
503.51	0.751305	1.01731	102	3.47171
561.58	0.73887	1.13464	102	3.47171
626.35	0.725755	1.2655	102	3.47171
698.58	0.712295	1.41144	102	3.47171
779.15	0.698539	1.57422	102	3.47171
869.01	0.684025	1.75578	102	3.47171
969.23	0.667809	1.95827	102	3.47171
1081.02	0.650334	2.18413	102	3.47171
1205.69	0.630383	2.43602	102	3.47171
1344.74	0.609521	2.71696	102	3.47171
1499.83	0.587185	3.03031	102	3.47171
1672.81	0.56327	3.3798	102	3.47171
1865.74	0.536594	3.76961	102	3.47171
2080.91	0.510028	4.20434	102	3.47171
2320.91	0.480607	4.68925	102	3.47171
2588.58	0.450709	5.23006	102	3.47171
2887.12	0.419764	5.83324	102	3.47171
3220.09	0.388662	6.50598	102	3.47171
3591.47	0.357703	7.25633	102	3.47171
4005.67	0.327223	8.0932	102	3.47171
4467.65	0.298262	9.0266	102	3.47171
4982.91	0.269529	10.0676	102	3.47171
5557.59	0.242209	11.2288	102	3.47171
6198.55	0.216917	12.5238	102	3.47171
6913.43	0.194511	13.9681	102	3.47171
7710.76	0.173481	15.5791	102	3.47171
8600.05	0.155979	17.3758	102	3.47171
9591.9	0.138998	19.3798	102	3.47171
10698.1	0.123803	21.6149	102	3.47171
11932	0.111284	24.1078	102	3.47171
13308.1	0.0994516	26.8881	102	3.47171
14842.9	0.0881132	29.9891	102	3.47171
16554.8	0.0787638	33.4478	102	3.47171
18464	0.0701348	37.3054	102	3.47171
20593.5	0.0622009	41.6078	102	3.47171
22968.6	0.0544216	46.4065	102	3.47171
25617.5	0.0469339	51.7586	102	3.47171
28572	0.040647	57.7279	102	3.47171
31867.2	0.0324855	64.3857	102	3.47171
35542.5	0.025507	71.8114	102	3.47171
39641.7	0.0205427	80.0934	102	3.47171
44213.6	0.0142571	89.3306	102	3.47171
49312.7	0.00358766	99.6332	102	3.47171
21.25	0.989507	0.0491207	37	3.96972
23.7	0.979393	0.0547841	37	3.96972
26.43	0.969037	0.0610947	37	3.96972
29.48	0.958255	0.0681449	37	3.96972
32.88	0.950312	0.0760042	37	3.96972
36.67	0.943846	0.0847651	37	3.96972
40.9	0.938455	0.094543	37	3.96972
45.62	0.932258	0.105454	37	3.96972
50.88	0.924046	0.117612	37	3.96972
56.75	0.913874	0.131181	37	3.96972
63.29	0.90119	0.146299	37	3.96972
70.59	0.88697	0.163173	37	3.96972
78.73	0.872531	0.181989	37	3.96972
87.81	0.855801	0.202978	37	3.96972
97.94	0.83842	0.226395	37	3.96972
109.23	0.820103	0.252492	37	3.96972
121.83	0.801486	0.281618	37	3.96972
135.88	0.782383	0.314095	37	3.96972
151.55	0.761854	0.350318	37	3.96972
169.03	0.74011	0.390724	37	3.96972
188.53	0.719075	0.435799	37	3.96972
210.27	0.697826	0.486053	37	3.96972
234.52	0.677973	0.542108	37	3.96972
261.57	0.658256	0.604636	37	3.96972
291.74	0.63906	0.674376	37	3.96972
325.38	0.62161	0.752137	37	3.96972
362.91	0.60588	0.83889	37	3.96972
404.76	0.590498	0.935629	37	3.96972
451.44	0.575934	1.04353	37	3.96972
503.51	0.562362	1.1639	37	3.96972
561.58	0.54951	1.29813	37	3.96972
626.35	0.537261	1.44785	37	3.96972
698.58	0.525817	1.61481	37	3.96972
779.15	0.514747	1.80106	37	3.96972
869.01	0.504303	2.00877	37	3.96972
969.23	0.494095	2.24044	37	3.96972
1081.02	0.483814	2.49885	37	3.96972
1205.69	0.473593	2.78703	37	3.96972
1344.74	0.46338	3.10845	37	3.96972
1499.83	0.453222	3.46695	37	3.96972
1672.81	0.442985	3.86681	37	3.96972
1865.74	0.432098	4.31278	37	3.96972
2080.91	0.420924	4.81016	37	3.96972
2320.91	0.40923	5.36493	37	3.96972
2588.58	0.396851	5.98367	37	3.96972
2887.12	0.384006	6.67376	37	3.96972
3220.09	0.369169	7.44345	37	3.96972
3591.47	0.35349	8.30191	37	3.96972
4005.67	0.3384	9.25936	37	3.96972
4467.65	0.322379	10.3273	37	3.96972
4982.91	0.301862	11.5183	37	3.96972
5557.59	0.284142	12.8467	37	3.96972
6198.55	0.265187	14.3283	37	3.96972
6913.43	0.246459	15.9808	37	3.96972
7710.76	0.229871	17.8239	37	3.96972
8600.05	0.210504	19.8796	37	3.96972
9591.9	0.195011	22.1723	37	3.96972
10698.1	0.178505	24.7294	37	3.96972
11932	0.163005	27.5815	37	3.96972
13308.1	0.148336	30.7625	37	3.96972
14842.9	0.13372	34.3103	37	3.96972
16554.8	0.119258	38.2674	37	3.96972
18464	0.106973	42.6808	37	3.96972
20593.5	0.0922526	47.6032	37	3.96972
22968.6	0.0884075	53.0933	37	3.96972
25617.5	0.0718469	59.2166	37	3.96972
28572	0.0649313	66.0461	37	3.96972
31867.2	0.0490973	73.6632	37	3.96972
35542.5	0.0417804	82.1588	37	3.96972
39641.7	0.0296155	91.6343	37	3.96972
44213.6	0.0163955	102.202	37	3.96972
49312.7	0.00635585	113.99	37	3.96972
23.7	0.995926	0.055888	98	4.04985
26.43	0.992574	0.0623258	98	4.04985
29.48	0.988254	0.0695181	98	4.04985
32.88	0.984409	0.0775358	98	4.04985
36.67	0.979323	0.0864732	98	4.04985
40.9	0.973566	0.0964481	98	4.04985
45.62	0.967115	0.107579	98	4.04985
50.88	0.958996	0.119982	98	4.04985
56.75	0.950183	0.133825	98	4.04985
63.29	0.94146	0.149247	98	4.04985
70.59	0.929994	0.166461	98	4.04985
78.73	0.914764	0.185657	98	4.04985
87.81	0.898919	0.207069	98	4.04985
97.94	0.873513	0.230957	98	4.04985
109.23	0.843817	0.25758	98	4.04985
121.83	0.818834	0.287293	98	4.04985
135.88	0.790714	0.320425	98	4.04985
151.55	0.768315	0.357377	98	4.04985
169.03	0.746175	0.398597	98	4.04985
188.53	0.725899	0.444581	98	4.04985
210.27	0.706749	0.495847	98	4.04985
234.52	0.689103	0.553032	98	4.04985
261.57	0.672856	0.61682	98	4.04985
291.74	0.656815	0.687965	98	4.04985
325.38	0.642309	0.767293	98	4.04985
362.91	0.627587	0.855794	98	4.04985
404.76	0.613627	0.954483	98	4.04985
451.44	0.599421	1.06456	98	4.04985
503.51	0.58593	1.18735	98	4.04985
561.58	0.571984	1.32429	98	4.04985
626.35	0.557607	1.47702	98	4.04985
698.58	0.542847	1.64735	98	4.04985
779.15	0.527611	1.83735	98	4.04985
869.01	0.51123	2.04925	98	4.04985
969.23	0.493776	2.28558	98	4.04985
1081.02	0.475583	2.5492	98	4.04985
1205.69	0.45688	2.84319	98	4.04985
1344.74	0.437277	3.17109	98	4.04985
1499.83	0.416932	3.53682	98	4.04985
1672.81	0.395924	3.94473	98	4.04985
1865.74	0.374655	4.39969	98	4.04985
2080.91	0.353489	4.90709	98	4.04985
2320.91	0.331266	5.47304	98	4.04985
2588.58	0.307085	6.10425	98	4.04985
2887.12	0.281903	6.80825	98	4.04985
3220.09	0.257103	7.59344	98	4.04985
3591.47	0.233314	8.46921	98	4.04985
4005.67	0.210195	9.44595	98	4.04985
4467.65	0.18951	10.5354	98	4.04985
4982.91	0.169594	11.7504	98	4.04985
5557.59	0.151734	13.1056	98	4.04985
6198.55	0.135517	14.6171	98	4.04985
6913.43	0.121611	16.3029	98	4.04985
7710.76	0.10929	18.1831	98	4.04985
8600.05	0.0980375	20.2802	98	4.04985
9591.9	0.0883123	22.6191	98	4.04985
10698.1	0.0787066	25.2278	98	4.04985
11932	0.0712139	28.1373	98	4.04985
13308.1	0.064614	31.3824	98	4.04985
14842.9	0.0585923	35.0017	98	4.04985
16554.8	0.0512998	39.0385	98	4.04985
18464	0.0462254	43.5409	98	4.04985
20593.5	0.0411434	48.5624	98	4.04985
22968.6	0.0364419	54.1632	98	4.04985
25617.5	0.0316011	60.4099	98	4.04985
28572	0.0270837	67.377	98	4.04985
31867.2	0.0222233	75.1476	98	4.04985
35542.5	0.0185309	83.8144	98	4.04985
39641.7	0.014249	93.4808	98	4.04985
44213.6	0.0082677	104.262	98	4.04985
49312.7	0.00215964	116.287	98	4.04985
32.88	0.993729	0.0991693	20	5.1765
36.67	0.986538	0.1106	20	5.1765
40.9	0.979326	0.123358	20	5.1765
45.62	0.97174	0.137594	20	5.1765
50.88	0.962203	0.153459	20	5.1765
56.75	0.950488	0.171163	20	5.1765
63.29	0.937783	0.190889	20	5.1765
70.59	0.924869	0.212906	20	5.1765
78.73	0.91012	0.237457	20	5.1765
87.81	0.89457	0.264843	20	5.1765
97.94	0.876514	0.295397	20	5.1765
109.23	0.857061	0.329448	20	5.1765
121.83	0.834571	0.367451	20	5.1765
135.88	0.811198	0.409827	20	5.1765
151.55	0.782441	0.457089	20	5.1765
169.03	0.75177	0.509811	20	5.1765
188.53	0.721652	0.568625	20	5.1765
210.27	0.69368	0.634195	20	5.1765
234.52	0.666923	0.707335	20	5.1765
261.57	0.641505	0.78892	20	5.1765
291.74	0.616455	0.879916	20	5.1765
325.38	0.595853	0.981378	20	5.1765
362.91	0.574385	1.09457	20	5.1765
404.76	0.556217	1.2208	20	5.1765
451.44	0.537257	1.36159	20	5.1765
503.51	0.519409	1.51863	20	5.1765
561.58	0.502166	1.69378	20	5.1765
626.35	0.485986	1.88913	20	5.1765
698.58	0.469228	2.10698	20	5.1765
779.15	0.454181	2.34999	20	5.1765
869.01	0.438585	2.62102	20	5.1765
969.23	0.423642	2.92329	20	5.1765
1081.02	0.408672	3.26046	20	5.1765
1205.69	0.393636	3.63648	20	5.1765
1344.74	0.379056	4.05587	20	5.1765
1499.83	0.364027	4.52363	20	5.1765
1672.81	0.34944	5.04536	20	5.1765
1865.74	0.33469	5.62725	20	5.1765
2080.91	0.319877	6.27623	20	5.1765
2320.91	0.305632	7.00009	20	5.1765
2588.58	0.291799	7.80741	20	5.1765
2887.12	0.276165	8.70783	20	5.1765
3220.09	0.262074	9.7121	20	5.1765
3591.47	0.24757	10.8322	20	5.1765
4005.67	0.233171	12.0815	20	5.1765
4467.65	0.219181	13.4749	20	5.1765
4982.91	0.205782	15.0289	20	5.1765
5557.59	0.193272	16.7622	20	5.1765
6198.55	0.180784	18.6954	20	5.1765
6913.43	0.168806	20.8516	20	5.1765
7710.76	0.157333	23.2564	20	5.1765
8600.05	0.146519	25.9386	20	5.1765
9591.9	0.138851	28.9301	20	5.1765
10698.1	0.128118	32.2666	20	5.1765
11932	0.118218	35.9879	20	5.1765
13308.1	0.112384	40.1385	20	5.1765
14842.9	0.103399	44.7677	20	5.1765
16554.8	0.0957511	49.9308	20	5.1765
18464	0.0879429	55.6893	20	5.1765
20593.5	0.0793538	62.112	20	5.1765
22968.6	0.0746807	69.2754	20	5.1765
25617.5	0.062528	77.2649	20	5.1765
28572	0.0526745	86.176	20	5.1765
31867.2	0.0447487	96.1147	20	5.1765
35542.5	0.0372365	107.2	20	5.1765
39641.7	0.0309056	119.563	20	5.1765
44213.6	0.0164453	133.352	20	5.1765
49312.7	0.00643421	148.732	20	5.1765
21.25	0.998715	0.0716891	27	5.292
23.7	0.991896	0.0799544	27	5.292
26.43	0.978428	0.0891643	27	5.292
29.48	0.9497	0.0994538	27	5.292
32.88	0.940437	0.110924	27	5.292
36.67	0.933154	0.12371	27	5.292
40.9	0.92587	0.13798	27	5.292
45.62	0.917513	0.153904	27	5.292
50.88	0.907961	0.171649	27	5.292
56.75	0.898204	0.191452	27	5.292
63.29	0.8871	0.213515	27	5.292
70.59	0.87447	0.238143	27	5.292
78.73	0.862207	0.265604	27	5.292
87.81	0.847341	0.296236	27	5.292
97.94	0.831665	0.330411	27	5.292
109.23	0.815548	0.368499	27	5.292
121.83	0.798845	0.411006	27	5.292
135.88	0.777716	0.458405	27	5.292
151.55	0.758135	0.51127	27	5.292
169.03	0.736977	0.57024	27	5.292
188.53	0.715861	0.636025	27	5.292
210.27	0.69403	0.709368	27	5.292
234.52	0.675718	0.791177	27	5.292
261.57	0.656875	0.882433	27	5.292
291.74	0.638851	0.984215	27	5.292
325.38	0.623294	1.0977	27	5.292
362.91	0.607475	1.22431	27	5.292
404.76	0.592191	1.3655	27	5.292
451.44	0.576565	1.52298	27	5.292
503.51	0.561618	1.69864	27	5.292
561.58	0.546156	1.89455	27	5.292
626.35	0.529528	2.11306	27	5.292
698.58	0.512071	2.35673	27	5.292
779.15	0.493305	2.62854	27	5.292
869.01	0.473207	2.93169	27	5.292
969.23	0.452784	3.2698	27	5.292
1081.02	0.430008	3.64693	27	5.292
1205.69	0.407074	4.06752	27	5.292
1344.74	0.383893	4.53662	27	5.292
1499.83	0.360284	5.05983	27	5.292
1672.81	0.336779	5.6434	27	5.292
1865.74	0.31378	6.29427	27	5.292
2080.91	0.293255	7.02016	27	5.292
2320.91	0.271585	7.82983	27	5.292
2588.58	0.251682	8.73284	27	5.292
2887.12	0.231616	9.74	27	5.292
3220.09	0.215441	10.8633	27	5.292
3591.47	0.19708	12.1162	27	5.292
4005.67	0.181786	13.5135	27	5.292
4467.65	0.164414	15.0721	27	5.292
4982.91	0.155348	16.8104	27	5.292
5557.59	0.140782	18.7491	27	5.292
6198.55	0.127664	20.9114	27	5.292
6913.43	0.117229	23.3232	27	5.292
7710.76	0.107853	26.013	27	5.292
8600.05	0.0973898	29.0132	27	5.292
9591.9	0.0896565	32.3593	27	5.292
10698.1	0.0826649	36.0913	27	5.292
11932	0.0745793	40.2537	27	5.292
13308.1	0.0683215	44.8962	27	5.292
14842.9	0.0604488	50.0741	27	5.292
16554.8	0.0574748	55.8492	27	5.292
18464	0.0516898	62.2903	27	5.292
20593.5	0.0469166	69.4743	27	5.292
22968.6	0.0405667	77.4868	27	5.292
25617.5	0.0357998	86.4234	27	5.292
28572	0.0330409	96.3907	27	5.292
31867.2	0.0264829	107.507	27	5.292
35542.5	0.0201659	119.906	27	5.292
39641.7	0.0144666	133.735	27	5.292
44213.6	0.00796375	149.159	27	5.292
49312.7	0.00210478	166.362	27	5.292
1081.02	0.986752	3.443	105	5.47
1205.69	0.967927	3.84006	105	5.47
1344.74	0.941016	4.28293	105	5.47
1499.83	0.902151	4.77689	105	5.47
1672.81	0.845669	5.32782	105	5.47
1865.74	0.784614	5.94229	105	5.47
2080.91	0.714028	6.6276	105	5.47
2320.91	0.652487	7.39199	105	5.47
2588.58	0.592404	8.2445	105	5.47
2887.12	0.538439	9.19534	105	5.47
3220.09	0.496859	10.2558	105	5.47
3591.47	0.460451	11.4387	105	5.47
4005.67	0.427676	12.7579	105	5.47
4467.65	0.395327	14.2292	105	5.47
4982.91	0.361371	15.8703	105	5.47
5557.59	0.331961	17.7007	105	5.47
6198.55	0.301734	19.7421	105	5.47
6913.43	0.274149	22.0189	105	5.47
7710.76	0.249703	24.5584	105	5.47
8600.05	0.227606	27.3907	105	5.47
9591.9	0.207729	30.5497	105	5.47
10698.1	0.190982	34.0731	105	5.47
11932	0.173879	38.0027	105	5.47
13308.1	0.158566	42.3856	105	5.47
14842.9	0.145104	47.274	105	5.47
16554.8	0.131594	52.7261	105	5.47
18464	0.118415	58.807	105	5.47
20593.5	0.107848	65.5893	105	5.47
22968.6	0.0949767	73.1538	105	5.47
25617.5	0.083434	81.5906	105	5.47
28572	0.0718251	91.0005	105	5.47
31867.2	0.0606073	101.496	105	5.47
35542.5	0.0486721	113.201	105	5.47
39641.7	0.0357005	126.257	105	5.47
44213.6	0.0227397	140.818	105	5.47
49312.7	0.00914729	157.059	105	5.47
50.88	0.994499	0.171827	79	5.98185
56.75	0.98844	0.19165	79	5.98185
63.29	0.981475	0.213736	79	5.98185
70.59	0.968613	0.238389	79	5.98185
78.73	0.954781	0.265879	79	5.98185
87.81	0.940184	0.296543	79	5.98185
97.94	0.924386	0.330753	79	5.98185
109.23	0.90494	0.36888	79	5.98185
121.83	0.884358	0.411432	79	5.98185
135.88	0.863891	0.45888	79	5.98185
151.55	0.842396	0.511799	79	5.98185
169.03	0.821954	0.570831	79	5.98185
188.53	0.80137	0.636684	79	5.98185
210.27	0.780554	0.710102	79	5.98185
234.52	0.760685	0.791997	79	5.98185
261.57	0.743631	0.883347	79	5.98185
291.74	0.726	0.985234	79	5.98185
325.38	0.709401	1.09884	79	5.98185
362.91	0.693539	1.22558	79	5.98185
404.76	0.678334	1.36691	79	5.98185
451.44	0.663565	1.52456	79	5.98185
503.51	0.648867	1.7004	79	5.98185
561.58	0.633947	1.89651	79	5.98185
626.35	0.616575	2.11524	79	5.98185
698.58	0.598478	2.35917	79	5.98185
779.15	0.576889	2.63127	79	5.98185
869.01	0.55558	2.93473	79	5.98185
969.23	0.532331	3.27318	79	5.98185
1081.02	0.509969	3.65071	79	5.98185
1205.69	0.486432	4.07173	79	5.98185
1344.74	0.462616	4.54132	79	5.98185
1499.83	0.439924	5.06507	79	5.98185
1672.81	0.416053	5.64924	79	5.98185
1865.74	0.392612	6.30078	79	5.98185
2080.91	0.370504	7.02743	79	5.98185
2320.91	0.346681	7.83794	79	5.98185
2588.58	0.325357	8.74189	79	5.98185
2887.12	0.304194	9.75008	79	5.98185
3220.09	0.283046	10.8746	79	5.98185
3591.47	0.262809	12.1287	79	5.98185
4005.67	0.244253	13.5275	79	5.98185
4467.65	0.220956	15.0877	79	5.98185
4982.91	0.205032	16.8278	79	5.98185
5557.59	0.192409	18.7685	79	5.98185
6198.55	0.173175	20.9331	79	5.98185
6913.43	0.158704	23.3473	79	5.98185
7710.76	0.145971	26.04	79	5.98185
8600.05	0.133448	29.0432	79	5.98185
9591.9	0.121659	32.3928	79	5.98185
10698.1	0.109982	36.1287	79	5.98185
11932	0.0997192	40.2954	79	5.98185
13308.1	0.0895848	44.9427	79	5.98185
14842.9	0.0802619	50.1259	79	5.98185
16554.8	0.0712926	55.907	79	5.98185
18464	0.0646528	62.3548	79	5.98185
20593.5	0.0560257	69.5462	79	5.98185
22968.6	0.0504361	77.5671	79	5.98185
25617.5	0.0432292	86.5129	79	5.98185
28572	0.0364176	96.4905	79	5.98185
31867.2	0.0301143	107.619	79	5.98185
35542.5	0.0228531	120.031	79	5.98185
39641.7	0.0154854	133.874	79	5.98185
44213.6	0.00906158	149.313	79	5.98185
49312.7	0.00128649	166.534	79	5.98185
50.88	0.993785	0.182492	12	6.17
56.75	0.987577	0.203546	12	6.17
63.29	0.980089	0.227003	12	6.17
70.59	0.972331	0.253186	12	6.17
78.73	0.963234	0.282382	12	6.17
87.81	0.953861	0.314949	12	6.17
97.94	0.943577	0.351282	12	6.17
109.23	0.931192	0.391776	12	6.17
121.83	0.917377	0.436969	12	6.17
135.88	0.902467	0.487362	12	6.17
151.55	0.886183	0.543566	12	6.17
169.03	0.869578	0.606262	12	6.17
188.53	0.852237	0.676202	12	6.17
210.27	0.835897	0.754177	12	6.17
234.52	0.819537	0.841155	12	6.17
261.57	0.803833	0.938176	12	6.17
291.74	0.78834	1.04639	12	6.17
325.38	0.772775	1.16704	12	6.17
362.91	0.757618	1.30165	12	6.17
404.76	0.742787	1.45176	12	6.17
451.44	0.727958	1.61918	12	6.17
503.51	0.712467	1.80594	12	6.17
561.58	0.696773	2.01422	12	6.17
626.35	0.680554	2.24654	12	6.17
698.58	0.663938	2.5056	12	6.17
779.15	0.645756	2.79458	12	6.17
869.01	0.626335	3.11689	12	6.17
969.23	0.606095	3.47635	12	6.17
1081.02	0.585205	3.8773	12	6.17
1205.69	0.56301	4.32446	12	6.17
1344.74	0.540178	4.82319	12	6.17
1499.83	0.516317	5.37945	12	6.17
1672.81	0.491209	5.99988	12	6.17
1865.74	0.46685	6.69187	12	6.17
2080.91	0.439809	7.46362	12	6.17
2320.91	0.412366	8.32443	12	6.17
2588.58	0.385179	9.28449	12	6.17
2887.12	0.357875	10.3553	12	6.17
3220.09	0.330826	11.5495	12	6.17
3591.47	0.304253	12.8816	12	6.17
4005.67	0.278901	14.3672	12	6.17
4467.65	0.253894	16.0242	12	6.17
4982.91	0.22896	17.8723	12	6.17
5557.59	0.205125	19.9335	12	6.17
6198.55	0.184218	22.2324	12	6.17
6913.43	0.164644	24.7965	12	6.17
7710.76	0.146618	27.6563	12	6.17
8600.05	0.131052	30.8459	12	6.17
9591.9	0.116785	34.4034	12	6.17
10698.1	0.102841	38.3711	12	6.17
11932	0.0918794	42.7965	12	6.17
13308.1	0.081091	47.7322	12	6.17
14842.9	0.0717346	53.2372	12	6.17
16554.8	0.0628235	59.3771	12	6.17
18464	0.0479547	66.2251	12	6.17
20593.5	0.0396756	73.8629	12	6.17
22968.6	0.0320436	82.3816	12	6.17
25617.5	0.0268372	91.8826	12	6.17
28572	0.0237598	102.48	12	6.17
31867.2	0.0210517	114.299	12	6.17
35542.5	0.0198207	127.481	12	6.17
39641.7	0.0160252	142.183	12	6.17
44213.6	0.00692966	158.581	12	6.17
49312.7	0.00246192	176.87	12	6.17
15.31	0.998141	0.0573194	25	6.42607
17.08	0.99507	0.0639461	25	6.42607
19.05	0.987021	0.0713217	25	6.42607
21.25	0.975146	0.0795583	25	6.42607
23.7	0.957344	0.0887309	25	6.42607
26.43	0.931325	0.0989518	25	6.42607
29.48	0.869343	0.110371	25	6.42607
32.88	0.847433	0.1231	25	6.42607
36.67	0.827208	0.13729	25	6.42607
40.9	0.807715	0.153126	25	6.42607
45.62	0.789913	0.170798	25	6.42607
50.88	0.772532	0.190491	25	6.42607
56.75	0.755678	0.212467	25	6.42607
63.29	0.73914	0.236953	25	6.42607
70.59	0.723023	0.264283	25	6.42607
78.73	0.707749	0.294759	25	6.42607
87.81	0.692563	0.328754	25	6.42607
97.94	0.677038	0.366679	25	6.42607
109.23	0.66224	0.408948	25	6.42607
121.83	0.648235	0.456122	25	6.42607
135.88	0.633173	0.508724	25	6.42607
151.55	0.61821	0.567391	25	6.42607
169.03	0.602846	0.632835	25	6.42607
188.53	0.588309	0.705841	25	6.42607
210.27	0.573386	0.787234	25	6.42607
234.52	0.558387	0.878024	25	6.42607
261.57	0.544058	0.979297	25	6.42607
291.74	0.530043	1.09225	25	6.42607
325.38	0.517026	1.2182	25	6.42607
362.91	0.504487	1.35871	25	6.42607
404.76	0.492277	1.51539	25	6.42607
451.44	0.479677	1.69015	25	6.42607
503.51	0.466276	1.8851	25	6.42607
561.58	0.4527	2.10251	25	6.42607
626.35	0.43819	2.345	25	6.42607
698.58	0.422466	2.61543	25	6.42607
779.15	0.405525	2.91707	25	6.42607
869.01	0.387692	3.2535	25	6.42607
969.23	0.369022	3.62872	25	6.42607
1081.02	0.34926	4.04725	25	6.42607
1205.69	0.330168	4.51401	25	6.42607
1344.74	0.309909	5.0346	25	6.42607
1499.83	0.290334	5.61524	25	6.42607
1672.81	0.271546	6.26287	25	6.42607
1865.74	0.2535	6.98518	25	6.42607
2080.91	0.235861	7.79076	25	6.42607
2320.91	0.219007	8.6893	25	6.42607
2588.58	0.203311	9.69144	25	6.42607
2887.12	0.187616	10.8091	25	6.42607
3220.09	0.174355	12.0558	25	6.42607
3591.47	0.161242	13.4462	25	6.42607
4005.67	0.14894	14.9969	25	6.42607
4467.65	0.137077	16.7265	25	6.42607
4982.91	0.126633	18.6556	25	6.42607
5557.59	0.118158	20.8072	25	6.42607
6198.55	0.111521	23.2069	25	6.42607
6913.43	0.105655	25.8833	25	6.42607
7710.76	0.0980949	28.8685	25	6.42607
8600.05	0.0916711	32.1979	25	6.42607
9591.9	0.0836408	35.9113	25	6.42607
10698.1	0.0785221	40.053	25	6.42607
11932	0.0731415	44.6723	25	6.42607
13308.1	0.0669074	49.8244	25	6.42607
14842.9	0.0612785	55.5707	25	6.42607
16554.8	0.0574863	61.9797	25	6.42607
18464	0.0517791	69.1278	25	6.42607
20593.5	0.0457299	77.1004	25	6.42607
22968.6	0.040416	85.9924	25	6.42607
25617.5	0.034845	95.91	25	6.42607
28572	0.0313063	106.971	25	6.42607
31867.2	0.0282669	119.308	25	6.42607
35542.5	0.0218101	133.068	25	6.42607
39641.7	0.0152649	148.415	25	6.42607
44213.6	0.00947138	165.532	25	6.42607
49312.7	0.00444365	184.623	25	6.42607
23.7	0.995912	0.0906628	30	6.57
26.43	0.99255	0.101106	30	6.57
29.48	0.988544	0.112774	30	6.57
32.88	0.984246	0.12578	30	6.57
36.67	0.979519	0.140279	30	6.57
40.9	0.973744	0.15646	30	6.57
45.62	0.967271	0.174516	30	6.57
50.88	0.959126	0.194638	30	6.57
56.75	0.950284	0.217093	30	6.57
63.29	0.941532	0.242112	30	6.57
70.59	0.930029	0.270037	30	6.57
78.73	0.914749	0.301177	30	6.57
87.81	0.898852	0.335911	30	6.57
97.94	0.873363	0.374663	30	6.57
109.23	0.843569	0.417852	30	6.57
121.83	0.818505	0.466053	30	6.57
135.88	0.790293	0.5198	30	6.57
151.55	0.76782	0.579745	30	6.57
169.03	0.745608	0.646613	30	6.57
188.53	0.725265	0.721209	30	6.57
210.27	0.706053	0.804374	30	6.57
234.52	0.688349	0.897141	30	6.57
261.57	0.672049	1.00062	30	6.57
291.74	0.655955	1.11603	30	6.57
325.38	0.641402	1.24472	30	6.57
362.91	0.626631	1.38829	30	6.57
404.76	0.612626	1.54838	30	6.57
451.44	0.598373	1.72695	30	6.57
503.51	0.584839	1.92615	30	6.57
561.58	0.570847	2.14829	30	6.57
626.35	0.556423	2.39606	30	6.57
698.58	0.541615	2.67237	30	6.57
779.15	0.526329	2.98059	30	6.57
869.01	0.509895	3.32434	30	6.57
969.23	0.492384	3.70773	30	6.57
1081.02	0.474132	4.13537	30	6.57
1205.69	0.455368	4.61229	30	6.57
1344.74	0.435701	5.14422	30	6.57
1499.83	0.41529	5.7375	30	6.57
1672.81	0.394214	6.39923	30	6.57
1865.74	0.372875	7.13727	30	6.57
2080.91	0.351641	7.96039	30	6.57
2320.91	0.329346	8.87849	30	6.57
2588.58	0.305087	9.90245	30	6.57
2887.12	0.279823	11.0445	30	6.57
3220.09	0.254943	12.3182	30	6.57
3591.47	0.231077	13.7389	30	6.57
4005.67	0.207884	15.3234	30	6.57
4467.65	0.187133	17.0907	30	6.57
4982.91	0.167152	19.0618	30	6.57
5557.59	0.149236	21.2602	30	6.57
6198.55	0.132968	23.7122	30	6.57
6913.43	0.119019	26.4469	30	6.57
7710.76	0.10666	29.497	30	6.57
8600.05	0.0953733	32.8989	30	6.57
9591.9	0.0856196	36.6932	30	6.57
10698.1	0.0759857	40.925	30	6.57
11932	0.0684726	45.6449	30	6.57
13308.1	0.0618554	50.9092	30	6.57
14842.9	0.0558188	56.7806	30	6.57
16554.8	0.0485079	63.3292	30	6.57
18464	0.043423	70.633	30	6.57
20593.5	0.0383311	78.7791	30	6.57
22968.6	0.0336215	87.8647	30	6.57
25617.5	0.0287735	97.9982	30	6.57
28572	0.0242507	109.3	30	6.57
31867.2	0.0193848	121.906	30	6.57
35542.5	0.015692	135.966	30	6.57
39641.7	0.0114091	151.647	30	6.57
44213.6	0.00696386	169.136	30	6.57
49312.7	0.00216444	188.643	30	6.57
15.31	0.995506	0.100287	17	11.27
17.08	0.983756	0.111881	17	11.27
19.05	0.951298	0.124785	17	11.27
21.25	0.905606	0.139196	17	11.27
23.7	0.873159	0.155245	17	11.27
26.43	0.84733	0.173127	17	11.27
29.48	0.827521	0.193106	17	11.27
32.88	0.811262	0.215377	17	11.27
36.67	0.797442	0.240203	17	11.27
40.9	0.785085	0.267912	17	11.27
45.62	0.772892	0.298829	17	11.27
50.88	0.76047	0.333285	17	11.27
56.75	0.747603	0.371735	17	11.27
63.29	0.733687	0.414575	17	11.27
70.59	0.719893	0.462393	17	11.27
78.73	0.703846	0.515713	17	11.27
87.81	0.690757	0.575191	17	11.27
97.94	0.670386	0.641547	17	11.27
109.23	0.656491	0.715501	17	11.27
121.83	0.638558	0.798036	17	11.27
135.88	0.620922	0.890069	17	11.27
151.55	0.604161	0.992714	17	11.27
169.03	0.586886	1.10721	17	11.27
188.53	0.570635	1.23495	17	11.27
210.27	0.554683	1.37735	17	11.27
234.52	0.536716	1.5362	17	11.27
261.57	0.521589	1.71339	17	11.27
291.74	0.504827	1.91101	17	11.27
325.38	0.487796	2.13137	17	11.27
362.91	0.472774	2.37721	17	11.27
404.76	0.457097	2.65134	17	11.27
451.44	0.441313	2.95711	17	11.27
503.51	0.425722	3.29819	17	11.27
561.58	0.410216	3.67858	17	11.27
626.35	0.3942	4.10284	17	11.27
698.58	0.379213	4.57598	17	11.27
779.15	0.36346	5.10375	17	11.27
869.01	0.348103	5.69237	17	11.27
969.23	0.333383	6.34885	17	11.27
1081.02	0.318322	7.08112	17	11.27
1205.69	0.303337	7.89776	17	11.27
1344.74	0.288736	8.80859	17	11.27
1499.83	0.274407	9.82449	17	11.27
1672.81	0.260137	10.9576	17	11.27
1865.74	0.243545	12.2213	17	11.27
2080.91	0.232792	13.6308	17	11.27
2320.91	0.219349	15.2029	17	11.27
2588.58	0.206269	16.9562	17	11.27
2887.12	0.193517	18.9118	17	11.27
3220.09	0.181297	21.0929	17	11.27
3591.47	0.1695	23.5256	17	11.27
4005.67	0.158215	26.2388	17	11.27
4467.65	0.14771	29.2649	17	11.27
4982.91	0.137429	32.6401	17	11.27
5557.59	0.12785	36.4045	17	11.27
6198.55	0.118782	40.603	17	11.27
6913.43	0.110149	45.2858	17	11.27
7710.76	0.102076	50.5086	17	11.27
8600.05	0.0943858	56.3338	17	11.27
9591.9	0.0872362	62.8308	17	11.27
10698.1	0.0805228	70.0771	17	11.27
11932	0.074228	78.1591	17	11.27
13308.1	0.0684665	87.1733	17	11.27
14842.9	0.0628193	97.227	17	11.27
16554.8	0.057974	108.44	17	11.27
18464	0.0524327	120.947	17	11.27
20593.5	0.0469398	134.896	17	11.27
22968.6	0.0423866	150.453	17	11.27
25617.5	0.038262	167.805	17	11.27
28572	0.0332463	187.158	17	11.27
31867.2	0.0280013	208.743	17	11.27
35542.5	0.0222593	232.818	17	11.27
39641.7	0.0153174	259.669	17	11.27
44213.6	0.00910362	289.617	17	11.27
49312.7	0.00307407	323.018	17	11.27
404.76	0.991292	2.82574	107	11.8489
451.44	0.973741	3.15163	107	11.8489
503.51	0.923404	3.51514	107	11.8489
561.58	0.845458	3.92054	107	11.8489
626.35	0.751757	4.37272	107	11.8489
698.58	0.675976	4.87698	107	11.8489
779.15	0.612892	5.43946	107	11.8489
869.01	0.560392	6.0668	107	11.8489
969.23	0.522765	6.76646	107	11.8489
1081.02	0.491434	7.5469	107	11.8489
1205.69	0.465302	8.41725	107	11.8489
1344.74	0.440393	9.388	107	11.8489
1499.83	0.415349	10.4707	107	11.8489
1672.81	0.390791	11.6783	107	11.8489
1865.74	0.36648	13.0252	107	11.8489
2080.91	0.342068	14.5274	107	11.8489
2320.91	0.319166	16.2029	107	11.8489
2588.58	0.29734	18.0716	107	11.8489
2887.12	0.277262	20.1558	107	11.8489
3220.09	0.258314	22.4803	107	11.8489
3591.47	0.24192	25.073	107	11.8489
4005.67	0.226777	27.9647	107	11.8489
4467.65	0.210163	31.1899	107	11.8489
4982.91	0.197454	34.7871	107	11.8489
5557.59	0.185788	38.7991	107	11.8489
6198.55	0.174723	43.2738	107	11.8489
6913.43	0.164339	48.2646	107	11.8489
7710.76	0.154165	53.8309	107	11.8489
8600.05	0.145497	60.0393	107	11.8489
9591.9	0.135975	66.9637	107	11.8489
10698.1	0.127079	74.6866	107	11.8489
11932	0.118664	83.3003	107	11.8489
13308.1	0.110451	92.9074	107	11.8489
14842.9	0.101822	103.622	107	11.8489
16554.8	0.0943729	115.573	107	11.8489
18464	0.0859965	128.902	107	11.8489
20593.5	0.078168	143.769	107	11.8489
22968.6	0.070975	160.35	107	11.8489
25617.5	0.0640254	178.843	107	11.8489
28572	0.0563466	199.469	107	11.8489
31867.2	0.0477506	222.474	107	11.8489
35542.5	0.0366645	248.132	107	11.8489
39641.7	0.0294734	276.749	107	11.8489
44213.6	0.0207752	308.667	107	11.8489
49312.7	0.00536703	344.266	107	11.8489
19.05	0.992825	0.134546	78	12.126
21.25	0.978559	0.150084	78	12.126
23.7	0.952398	0.167388	78	12.126
26.43	0.895352	0.18667	78	12.126
29.48	0.848212	0.208211	78	12.126
32.88	0.819389	0.232225	78	12.126
36.67	0.793273	0.258993	78	12.126
40.9	0.770988	0.288868	78	12.126
45.62	0.748931	0.322204	78	12.126
50.88	0.727821	0.359355	78	12.126
56.75	0.707909	0.400813	78	12.126
63.29	0.687591	0.447004	78	12.126
70.59	0.668296	0.498562	78	12.126
78.73	0.650618	0.556054	78	12.126
87.81	0.634531	0.620184	78	12.126
97.94	0.617464	0.69173	78	12.126
109.23	0.601643	0.771469	78	12.126
121.83	0.586828	0.86046	78	12.126
135.88	0.571656	0.959692	78	12.126
151.55	0.556407	1.07037	78	12.126
169.03	0.542003	1.19382	78	12.126
188.53	0.528764	1.33155	78	12.126
210.27	0.514063	1.48509	78	12.126
234.52	0.502277	1.65637	78	12.126
261.57	0.488811	1.84741	78	12.126
291.74	0.473601	2.0605	78	12.126
325.38	0.462201	2.29809	78	12.126
362.91	0.449891	2.56316	78	12.126
404.76	0.437581	2.85874	78	12.126
451.44	0.426085	3.18843	78	12.126
503.51	0.414389	3.55619	78	12.126
561.58	0.402548	3.96632	78	12.126
626.35	0.391083	4.42378	78	12.126
698.58	0.378732	4.93392	78	12.126
779.15	0.36631	5.50297	78	12.126
869.01	0.353788	6.13764	78	12.126
969.23	0.340561	6.84547	78	12.126
1081.02	0.325074	7.63502	78	12.126
1205.69	0.312664	8.51554	78	12.126
1344.74	0.297835	9.49762	78	12.126
1499.83	0.282935	10.593	78	12.126
1672.81	0.269756	11.8147	78	12.126
1865.74	0.254519	13.1773	78	12.126
2080.91	0.239855	14.697	78	12.126
2320.91	0.226919	16.3921	78	12.126
2588.58	0.211986	18.2826	78	12.126
2887.12	0.199854	20.3911	78	12.126
3220.09	0.187265	22.7428	78	12.126
3591.47	0.175107	25.3658	78	12.126
4005.67	0.163718	28.2912	78	12.126
4467.65	0.152458	31.5541	78	12.126
4982.91	0.141807	35.1932	78	12.126
5557.59	0.131942	39.2521	78	12.126
6198.55	0.12253	43.7791	78	12.126
6913.43	0.114582	48.8281	78	12.126
7710.76	0.105912	54.4595	78	12.126
8600.05	0.0985905	60.7403	78	12.126
9591.9	0.0911599	67.7456	78	12.126
10698.1	0.0848102	75.5587	78	12.126
11932	0.0784003	84.2729	78	12.126
13308.1	0.0719897	93.9922	78	12.126
14842.9	0.0664329	104.832	78	12.126
16554.8	0.0608868	116.923	78	12.126
18464	0.0552036	130.408	78	12.126
20593.5	0.0494871	145.448	78	12.126
22968.6	0.0441828	162.222	78	12.126
25617.5	0.0389982	180.931	78	12.126
28572	0.0336625	201.798	78	12.126
31867.2	0.0282341	225.072	78	12.126
35542.5	0.022628	251.029	78	12.126
39641.7	0.016414	279.981	78	12.126
44213.6	0.0103997	312.271	78	12.126
49312.7	0.00353529	348.285	78	12.126
13.73	0.991246	0.105206	51	13.1632
15.31	0.937224	0.117313	51	13.1632
17.08	0.841561	0.130876	51	13.1632
19.05	0.776999	0.145971	51	13.1632
21.25	0.737165	0.162828	51	13.1632
23.7	0.70951	0.181602	51	13.1632
26.43	0.688966	0.20252	51	13.1632
29.48	0.669374	0.225891	51	13.1632
32.88	0.65107	0.251944	51	13.1632
36.67	0.634444	0.280984	51	13.1632
40.9	0.618886	0.313397	51	13.1632
45.62	0.604494	0.349564	51	13.1632
50.88	0.589769	0.389869	51	13.1632
56.75	0.573714	0.434848	51	13.1632
63.29	0.558549	0.484961	51	13.1632
70.59	0.540975	0.540897	51	13.1632
78.73	0.524196	0.60327	51	13.1632
87.81	0.506411	0.672846	51	13.1632
97.94	0.4887	0.750467	51	13.1632
109.23	0.469601	0.836977	51	13.1632
121.83	0.453016	0.933524	51	13.1632
135.88	0.435235	1.04118	51	13.1632
151.55	0.418738	1.16125	51	13.1632
169.03	0.404637	1.2952	51	13.1632
188.53	0.390041	1.44461	51	13.1632
210.27	0.37687	1.6112	51	13.1632
234.52	0.363137	1.79701	51	13.1632
261.57	0.35075	2.00428	51	13.1632
291.74	0.338005	2.23546	51	13.1632
325.38	0.326564	2.49323	51	13.1632
362.91	0.314587	2.7808	51	13.1632
404.76	0.303567	3.10148	51	13.1632
451.44	0.292883	3.45917	51	13.1632
503.51	0.282381	3.85815	51	13.1632
561.58	0.272224	4.30312	51	13.1632
626.35	0.262216	4.79942	51	13.1632
698.58	0.252442	5.35288	51	13.1632
779.15	0.242581	5.97025	51	13.1632
869.01	0.232983	6.6588	51	13.1632
969.23	0.223413	7.42674	51	13.1632
1081.02	0.214031	8.28333	51	13.1632
1205.69	0.20468	9.23862	51	13.1632
1344.74	0.198334	10.3041	51	13.1632
1499.83	0.186532	11.4925	51	13.1632
1672.81	0.177471	12.8179	51	13.1632
1865.74	0.168748	14.2963	51	13.1632
2080.91	0.160238	15.945	51	13.1632
2320.91	0.151874	17.784	51	13.1632
2588.58	0.143873	19.835	51	13.1632
2887.12	0.136086	22.1226	51	13.1632
3220.09	0.128573	24.674	51	13.1632
3591.47	0.121252	27.5197	51	13.1632
4005.67	0.114168	30.6935	51	13.1632
4467.65	0.107819	34.2334	51	13.1632
4982.91	0.101431	38.1816	51	13.1632
5557.59	0.0954005	42.5851	51	13.1632
6198.55	0.0898891	47.4965	51	13.1632
6913.43	0.0844476	52.9743	51	13.1632
7710.76	0.0794305	59.0838	51	13.1632
8600.05	0.0747912	65.898	51	13.1632
9591.9	0.0702825	73.4981	51	13.1632
10698.1	0.0659441	81.9747	51	13.1632
11932	0.0616701	91.4288	51	13.1632
13308.1	0.0580141	101.973	51	13.1632
14842.9	0.0540592	113.734	51	13.1632
16554.8	0.050161	126.851	51	13.1632
18464	0.0461663	141.481	51	13.1632
20593.5	0.0423412	157.798	51	13.1632
22968.6	0.0383855	175.997	51	13.1632
25617.5	0.034328	196.295	51	13.1632
28572	0.0300488	218.934	51	13.1632
31867.2	0.0254249	244.183	51	13.1632
35542.5	0.0205028	272.345	51	13.1632
39641.7	0.0151312	303.755	51	13.1632
44213.6	0.00915203	338.787	51	13.1632
49312.7	0.00211581	377.86	51	13.1632
19.05	0.993133	0.151517	75	13.665
21.25	0.983335	0.169015	75	13.665
23.7	0.955982	0.188501	75	13.665
26.43	0.88099	0.210215	75	13.665
29.48	0.766417	0.234473	75	13.665
32.88	0.687935	0.261516	75	13.665
36.67	0.619158	0.29166	75	13.665
40.9	0.572042	0.325304	75	13.665
45.62	0.536334	0.362845	75	13.665
50.88	0.504668	0.404681	75	13.665
56.75	0.479314	0.451369	75	13.665
63.29	0.458596	0.503386	75	13.665
70.59	0.436823	0.561448	75	13.665
78.73	0.418773	0.626191	75	13.665
87.81	0.401595	0.69841	75	13.665
97.94	0.386473	0.77898	75	13.665
109.23	0.371196	0.868777	75	13.665
121.83	0.357222	0.968993	75	13.665
135.88	0.344103	1.08074	75	13.665
151.55	0.331387	1.20537	75	13.665
169.03	0.319806	1.3444	75	13.665
188.53	0.308197	1.4995	75	13.665
210.27	0.296805	1.67241	75	13.665
234.52	0.285909	1.86529	75	13.665
261.57	0.275888	2.08044	75	13.665
291.74	0.265899	2.3204	75	13.665
325.38	0.256471	2.58796	75	13.665
362.91	0.247182	2.88646	75	13.665
404.76	0.238466	3.21932	75	13.665
451.44	0.229951	3.59059	75	13.665
503.51	0.221915	4.00474	75	13.665
561.58	0.214045	4.46661	75	13.665
626.35	0.206249	4.98177	75	13.665
698.58	0.198684	5.55626	75	13.665
779.15	0.190978	6.19708	75	13.665
869.01	0.183407	6.9118	75	13.665
969.23	0.175635	7.70891	75	13.665
1081.02	0.168175	8.59805	75	13.665
1205.69	0.160319	9.58963	75	13.665
1344.74	0.152023	10.6956	75	13.665
1499.83	0.144155	11.9291	75	13.665
1672.81	0.13592	13.3049	75	13.665
1865.74	0.127916	14.8394	75	13.665
2080.91	0.120451	16.5508	75	13.665
2320.91	0.112563	18.4597	75	13.665
2588.58	0.105561	20.5886	75	13.665
2887.12	0.0988458	22.9631	75	13.665
3220.09	0.0925331	25.6115	75	13.665
3591.47	0.086634	28.5653	75	13.665
4005.67	0.0814073	31.8597	75	13.665
4467.65	0.0750648	35.5341	75	13.665
4982.91	0.0707145	39.6323	75	13.665
5557.59	0.0664623	44.2031	75	13.665
6198.55	0.0624851	49.3011	75	13.665
6913.43	0.0590096	54.987	75	13.665
7710.76	0.056066	61.3286	75	13.665
8600.05	0.0530842	68.4017	75	13.665
9591.9	0.0502313	76.2906	75	13.665
10698.1	0.0476588	85.0892	75	13.665
11932	0.0451847	94.9026	75	13.665
13308.1	0.0430403	105.848	75	13.665
14842.9	0.0403578	118.055	75	13.665
16554.8	0.0378472	131.671	75	13.665
18464	0.0351868	146.856	75	13.665
20593.5	0.032496	163.793	75	13.665
22968.6	0.0297419	182.684	75	13.665
25617.5	0.0270591	203.753	75	13.665
28572	0.023886	227.252	75	13.665
31867.2	0.0204535	253.461	75	13.665
35542.5	0.0167202	282.693	75	13.665
39641.7	0.0122285	315.296	75	13.665
44213.6	0.00742465	351.659	75	13.665
49312.7	0.0015801	392.216	75	13.665
15.31	0.991117	0.132557	26	14.8726
17.08	0.966552	0.147882	26	14.8726
19.05	0.931257	0.164938	26	14.8726
21.25	0.887988	0.183986	26	14.8726
23.7	0.842447	0.205199	26	14.8726
26.43	0.792299	0.228836	26	14.8726
29.48	0.744475	0.255243	26	14.8726
32.88	0.715876	0.284681	26	14.8726
36.67	0.690119	0.317495	26	14.8726
40.9	0.665533	0.354119	26	14.8726
45.62	0.641708	0.394986	26	14.8726
50.88	0.621287	0.440528	26	14.8726
56.75	0.599077	0.491352	26	14.8726
63.29	0.580867	0.547976	26	14.8726
70.59	0.5642	0.611181	26	14.8726
78.73	0.548007	0.681658	26	14.8726
87.81	0.534011	0.760275	26	14.8726
97.94	0.519727	0.847982	26	14.8726
109.23	0.506431	0.945733	26	14.8726
121.83	0.49423	1.05483	26	14.8726
135.88	0.481489	1.17647	26	14.8726
151.55	0.469614	1.31215	26	14.8726
169.03	0.457982	1.46349	26	14.8726
188.53	0.447278	1.63233	26	14.8726
210.27	0.436794	1.82056	26	14.8726
234.52	0.426062	2.03052	26	14.8726
261.57	0.415962	2.26472	26	14.8726
291.74	0.405939	2.52594	26	14.8726
325.38	0.396624	2.8172	26	14.8726
362.91	0.38699	3.14214	26	14.8726
404.76	0.378042	3.50448	26	14.8726
451.44	0.368488	3.90865	26	14.8726
503.51	0.358876	4.35948	26	14.8726
561.58	0.348759	4.86226	26	14.8726
626.35	0.337877	5.42305	26	14.8726
698.58	0.326346	6.04843	26	14.8726
779.15	0.314027	6.74602	26	14.8726
869.01	0.30082	7.52404	26	14.8726
969.23	0.286647	8.39177	26	14.8726
1081.02	0.272067	9.35966	26	14.8726
1205.69	0.256941	10.4391	26	14.8726
1344.74	0.241512	11.643	26	14.8726
1499.83	0.225957	12.9858	26	14.8726
1672.81	0.211058	14.4835	26	14.8726
1865.74	0.196608	16.1539	26	14.8726
2080.91	0.182647	18.0169	26	14.8726
2320.91	0.170259	20.0948	26	14.8726
2588.58	0.157103	22.4124	26	14.8726
2887.12	0.14551	24.9972	26	14.8726
3220.09	0.134707	27.8801	26	14.8726
3591.47	0.124019	31.0956	26	14.8726
4005.67	0.114604	34.6818	26	14.8726
4467.65	0.105115	38.6817	26	14.8726
4982.91	0.096789	43.1429	26	14.8726
5557.59	0.0899079	48.1186	26	14.8726
6198.55	0.0825066	53.6681	26	14.8726
6913.43	0.076662	59.8577	26	14.8726
7710.76	0.0709353	66.7611	26	14.8726
8600.05	0.0656138	74.4608	26	14.8726
9591.9	0.0607351	83.0484	26	14.8726
10698.1	0.0563079	92.6264	26	14.8726
11932	0.0521772	103.309	26	14.8726
13308.1	0.0473254	115.224	26	14.8726
14842.9	0.044555	128.513	26	14.8726
16554.8	0.0410784	143.334	26	14.8726
18464	0.037419	159.865	26	14.8726
20593.5	0.0341778	178.302	26	14.8726
22968.6	0.0307011	198.866	26	14.8726
25617.5	0.0275249	221.801	26	14.8726
28572	0.0239934	247.382	26	14.8726
31867.2	0.0205392	275.912	26	14.8726
35542.5	0.0165632	307.733	26	14.8726
39641.7	0.0121208	343.225	26	14.8726
44213.6	0.00762575	382.809	26	14.8726
49312.7	0.00275022	426.958	26	14.8726
13.73	0.99544	0.118957	24	14.8769
15.31	0.981196	0.132646	24	14.8769
17.08	0.939809	0.147981	24	14.8769
19.05	0.871137	0.165049	24	14.8769
21.25	0.781677	0.18411	24	14.8769
23.7	0.717787	0.205337	24	14.8769
26.43	0.659154	0.22899	24	14.8769
29.48	0.630515	0.255415	24	14.8769
32.88	0.607827	0.284872	24	14.8769
36.67	0.588875	0.317709	24	14.8769
40.9	0.571836	0.354358	24	14.8769
45.62	0.555708	0.395252	24	14.8769
50.88	0.540491	0.440824	24	14.8769
56.75	0.52591	0.491682	24	14.8769
63.29	0.51234	0.548345	24	14.8769
70.59	0.498763	0.611592	24	14.8769
78.73	0.486483	0.682117	24	14.8769
87.81	0.475585	0.760786	24	14.8769
97.94	0.464595	0.848552	24	14.8769
109.23	0.453805	0.946369	24	14.8769
121.83	0.443751	1.05554	24	14.8769
135.88	0.433579	1.17726	24	14.8769
151.55	0.424095	1.31303	24	14.8769
169.03	0.414071	1.46448	24	14.8769
188.53	0.404775	1.63342	24	14.8769
210.27	0.395741	1.82178	24	14.8769
234.52	0.385821	2.03188	24	14.8769
261.57	0.376766	2.26624	24	14.8769
291.74	0.368126	2.52764	24	14.8769
325.38	0.361269	2.81909	24	14.8769
362.91	0.35332	3.14425	24	14.8769
404.76	0.344842	3.50684	24	14.8769
451.44	0.334226	3.91128	24	14.8769
503.51	0.326807	4.36241	24	14.8769
561.58	0.317927	4.86553	24	14.8769
626.35	0.306049	5.4267	24	14.8769
698.58	0.297123	6.0525	24	14.8769
779.15	0.283616	6.75056	24	14.8769
869.01	0.27157	7.5291	24	14.8769
969.23	0.259049	8.39741	24	14.8769
1081.02	0.246252	9.36596	24	14.8769
1205.69	0.232445	10.4461	24	14.8769
1344.74	0.21881	11.6508	24	14.8769
1499.83	0.204447	12.9945	24	14.8769
1672.81	0.191214	14.4932	24	14.8769
1865.74	0.177864	16.1648	24	14.8769
2080.91	0.165591	18.029	24	14.8769
2320.91	0.154017	20.1084	24	14.8769
2588.58	0.142754	22.4275	24	14.8769
2887.12	0.131893	25.014	24	14.8769
3220.09	0.121948	27.8989	24	14.8769
3591.47	0.112081	31.1165	24	14.8769
4005.67	0.103151	34.7051	24	14.8769
4467.65	0.0950999	38.7077	24	14.8769
4982.91	0.0870139	43.1719	24	14.8769
5557.59	0.0801157	48.151	24	14.8769
6198.55	0.0724397	53.7042	24	14.8769
6913.43	0.0690308	59.898	24	14.8769
7710.76	0.0630943	66.806	24	14.8769
8600.05	0.0571142	74.5108	24	14.8769
9591.9	0.0535527	83.1042	24	14.8769
10698.1	0.0510251	92.6887	24	14.8769
11932	0.0463327	103.379	24	14.8769
13308.1	0.0428675	115.301	24	14.8769
14842.9	0.0393324	128.599	24	14.8769
16554.8	0.0359381	143.43	24	14.8769
18464	0.0327201	159.972	24	14.8769
20593.5	0.0292763	178.422	24	14.8769
22968.6	0.0250329	199	24	14.8769
25617.5	0.0204275	221.95	24	14.8769
28572	0.0180814	247.548	24	14.8769
31867.2	0.0158001	276.098	24	14.8769
35542.5	0.0129844	307.94	24	14.8769
39641.7	0.00995334	343.455	24	14.8769
44213.6	0.00646113	383.066	24	14.8769
49312.7	0.00270308	427.245	24	14.8769
21.25	0.990814	0.187822	77	15.176
23.7	0.938276	0.209477	77	15.176
26.43	0.805345	0.233606	77	15.176
29.48	0.702908	0.260564	77	15.176
32.88	0.648868	0.290616	77	15.176
36.67	0.606586	0.324114	77	15.176
40.9	0.570184	0.361502	77	15.176
45.62	0.541666	0.40322	77	15.176
50.88	0.517869	0.449712	77	15.176
56.75	0.498729	0.501595	77	15.176
63.29	0.481132	0.5594	77	15.176
70.59	0.464975	0.623922	77	15.176
78.73	0.45047	0.695869	77	15.176
87.81	0.437519	0.776124	77	15.176
97.94	0.423911	0.86566	77	15.176
109.23	0.412368	0.965449	77	15.176
121.83	0.401349	1.07682	77	15.176
135.88	0.390666	1.201	77	15.176
151.55	0.37983	1.3395	77	15.176
169.03	0.369451	1.494	77	15.176
188.53	0.359893	1.66636	77	15.176
210.27	0.349751	1.85851	77	15.176
234.52	0.341079	2.07285	77	15.176
261.57	0.331818	2.31193	77	15.176
291.74	0.321643	2.5786	77	15.176
325.38	0.313537	2.87593	77	15.176
362.91	0.304884	3.20764	77	15.176
404.76	0.29637	3.57754	77	15.176
451.44	0.28841	3.99013	77	15.176
503.51	0.280394	4.45036	77	15.176
561.58	0.272347	4.96362	77	15.176
626.35	0.26466	5.53611	77	15.176
698.58	0.256233	6.17452	77	15.176
779.15	0.247501	6.88666	77	15.176
869.01	0.238076	7.6809	77	15.176
969.23	0.227449	8.56671	77	15.176
1081.02	0.215106	9.55479	77	15.176
1205.69	0.203859	10.6567	77	15.176
1344.74	0.190471	11.8857	77	15.176
1499.83	0.177566	13.2565	77	15.176
1672.81	0.165695	14.7854	77	15.176
1865.74	0.153081	16.4907	77	15.176
2080.91	0.141742	18.3925	77	15.176
2320.91	0.131194	20.5138	77	15.176
2588.58	0.120771	22.8796	77	15.176
2887.12	0.111692	25.5183	77	15.176
3220.09	0.103007	28.4613	77	15.176
3591.47	0.0951611	31.7438	77	15.176
4005.67	0.0878578	35.4048	77	15.176
4467.65	0.0810751	39.4881	77	15.176
4982.91	0.0753036	44.0423	77	15.176
5557.59	0.0698292	49.1217	77	15.176
6198.55	0.0646513	54.787	77	15.176
6913.43	0.0604495	61.1056	77	15.176
7710.76	0.0546023	68.1529	77	15.176
8600.05	0.0501318	76.0131	77	15.176
9591.9	0.0477393	84.7797	77	15.176
10698.1	0.0468321	94.5574	77	15.176
11932	0.0459825	105.463	77	15.176
13308.1	0.0433906	117.626	77	15.176
14842.9	0.0409998	131.192	77	15.176
16554.8	0.039249	146.322	77	15.176
18464	0.0359192	163.198	77	15.176
20593.5	0.0336722	182.019	77	15.176
22968.6	0.0318321	203.012	77	15.176
25617.5	0.029622	226.425	77	15.176
28572	0.0271038	252.539	77	15.176
31867.2	0.0269411	281.664	77	15.176
35542.5	0.0193471	314.149	77	15.176
39641.7	0.016754	350.38	77	15.176
44213.6	0.00751191	390.789	77	15.176
49312.7	0.00260668	435.859	77	15.176
12.31	0.992929	0.118982	23	16.5732
13.73	0.982296	0.132707	23	16.5732
15.31	0.954822	0.147979	23	16.5732
17.08	0.913161	0.165086	23	16.5732
19.05	0.855125	0.184127	23	16.5732
21.25	0.799558	0.205392	23	16.5732
23.7	0.756695	0.229072	23	16.5732
26.43	0.719212	0.255459	23	16.5732
29.48	0.689978	0.284938	23	16.5732
32.88	0.668316	0.317801	23	16.5732
36.67	0.648604	0.354433	23	16.5732
40.9	0.630124	0.395318	23	16.5732
45.62	0.610392	0.440939	23	16.5732
50.88	0.593616	0.49178	23	16.5732
56.75	0.575481	0.548516	23	16.5732
63.29	0.559384	0.611728	23	16.5732
70.59	0.544741	0.682286	23	16.5732
78.73	0.529782	0.760964	23	16.5732
87.81	0.516335	0.848726	23	16.5732
97.94	0.504161	0.946638	23	16.5732
109.23	0.492234	1.05576	23	16.5732
121.83	0.480758	1.17755	23	16.5732
135.88	0.468352	1.31335	23	16.5732
151.55	0.457319	1.4648	23	16.5732
169.03	0.445433	1.63376	23	16.5732
188.53	0.434964	1.82223	23	16.5732
210.27	0.424284	2.03236	23	16.5732
234.52	0.413211	2.26675	23	16.5732
261.57	0.402335	2.5282	23	16.5732
291.74	0.392121	2.81981	23	16.5732
325.38	0.382634	3.14496	23	16.5732
362.91	0.372846	3.5077	23	16.5732
404.76	0.363522	3.9122	23	16.5732
451.44	0.353916	4.36339	23	16.5732
503.51	0.344094	4.86667	23	16.5732
561.58	0.334368	5.42794	23	16.5732
626.35	0.324429	6.05398	23	16.5732
698.58	0.314387	6.75211	23	16.5732
779.15	0.302997	7.53086	23	16.5732
869.01	0.29172	8.3994	23	16.5732
969.23	0.280094	9.36808	23	16.5732
1081.02	0.268422	10.4486	23	16.5732
1205.69	0.256162	11.6536	23	16.5732
1344.74	0.243332	12.9976	23	16.5732
1499.83	0.231051	14.4966	23	16.5732
1672.81	0.218904	16.1685	23	16.5732
1865.74	0.206459	18.0333	23	16.5732
2080.91	0.194313	20.113	23	16.5732
2320.91	0.184864	22.4327	23	16.5732
2588.58	0.17079	25.0199	23	16.5732
2887.12	0.160901	27.9054	23	16.5732
3220.09	0.150177	31.1237	23	16.5732
3591.47	0.139812	34.7133	23	16.5732
4005.67	0.130201	38.7167	23	16.5732
4467.65	0.120918	43.182	23	16.5732
4982.91	0.112443	48.1622	23	16.5732
5557.59	0.104453	53.7168	23	16.5732
6198.55	0.0969259	59.912	23	16.5732
6913.43	0.0905914	66.8216	23	16.5732
7710.76	0.0817362	74.5282	23	16.5732
8600.05	0.0756721	83.1236	23	16.5732
9591.9	0.0738145	92.7104	23	16.5732
10698.1	0.0686878	103.403	23	16.5732
11932	0.063601	115.328	23	16.5732
13308.1	0.0583003	128.629	23	16.5732
14842.9	0.0529617	143.464	23	16.5732
16554.8	0.0486365	160.01	23	16.5732
18464	0.0451342	178.464	23	16.5732
20593.5	0.0403712	199.046	23	16.5732
22968.6	0.0359694	222.002	23	16.5732
25617.5	0.0311384	247.606	23	16.5732
28572	0.027609	276.162	23	16.5732
31867.2	0.0230096	308.012	23	16.5732
35542.5	0.01869	343.536	23	16.5732
39641.7	0.0146821	383.156	23	16.5732
44213.6	0.0077819	427.345	23	16.5732
49312.7	0.00066196	476.631	23	16.5732
9.9	0.995387	0.0976309	50	16.9372
11.04	0.983049	0.108873	50	16.9372
12.31	0.949664	0.121398	50	16.9372
13.73	0.858542	0.135401	50	16.9372
15.31	0.747764	0.150983	50	16.9372
17.08	0.669316	0.168438	50	16.9372
19.05	0.620056	0.187865	50	16.9372
21.25	0.585611	0.209561	50	16.9372
23.7	0.560155	0.233722	50	16.9372
26.43	0.539925	0.260645	50	16.9372
29.48	0.522944	0.290723	50	16.9372
32.88	0.508061	0.324253	50	16.9372
36.67	0.493179	0.361629	50	16.9372
40.9	0.480082	0.403344	50	16.9372
45.62	0.466879	0.449891	50	16.9372
50.88	0.45304	0.501764	50	16.9372
56.75	0.439247	0.559652	50	16.9372
63.29	0.422094	0.624147	50	16.9372
70.59	0.408607	0.696138	50	16.9372
78.73	0.393069	0.776412	50	16.9372
87.81	0.377078	0.865956	50	16.9372
97.94	0.360425	0.965855	50	16.9372
109.23	0.344052	1.07719	50	16.9372
121.83	0.327119	1.20145	50	16.9372
135.88	0.309476	1.34001	50	16.9372
151.55	0.292639	1.49454	50	16.9372
169.03	0.276489	1.66692	50	16.9372
188.53	0.260651	1.85923	50	16.9372
210.27	0.247112	2.07362	50	16.9372
234.52	0.233382	2.31277	50	16.9372
261.57	0.22147	2.57953	50	16.9372
291.74	0.210488	2.87705	50	16.9372
325.38	0.200415	3.2088	50	16.9372
362.91	0.190797	3.57891	50	16.9372
404.76	0.18183	3.99162	50	16.9372
451.44	0.173887	4.45197	50	16.9372
503.51	0.166431	4.96547	50	16.9372
561.58	0.159395	5.53814	50	16.9372
626.35	0.152667	6.17688	50	16.9372
698.58	0.146727	6.88919	50	16.9372
779.15	0.140844	7.68375	50	16.9372
869.01	0.135207	8.56992	50	16.9372
969.23	0.129788	9.55826	50	16.9372
1081.02	0.124532	10.6607	50	16.9372
1205.69	0.119469	11.8902	50	16.9372
1344.74	0.114558	13.2614	50	16.9372
1499.83	0.109813	14.7909	50	16.9372
1672.81	0.105263	16.4968	50	16.9372
1865.74	0.100855	18.3994	50	16.9372
2080.91	0.0966478	20.5213	50	16.9372
2320.91	0.0924914	22.8881	50	16.9372
2588.58	0.0887041	25.5278	50	16.9372
2887.12	0.0850303	28.4719	50	16.9372
3220.09	0.0813565	31.7556	50	16.9372
3591.47	0.0778037	35.418	50	16.9372
4005.67	0.0749041	39.5027	50	16.9372
4467.65	0.0712226	44.0586	50	16.9372
4982.91	0.0682801	49.14	50	16.9372
5557.59	0.0652366	54.8073	50	16.9372
6198.55	0.0624144	61.1283	50	16.9372
6913.43	0.0595413	68.1782	50	16.9372
7710.76	0.0573587	76.0412	50	16.9372
8600.05	0.0545839	84.8112	50	16.9372
9591.9	0.0521409	94.5925	50	16.9372
10698.1	0.0497872	105.502	50	16.9372
11932	0.0473614	117.669	50	16.9372
13308.1	0.0450404	131.24	50	16.9372
14842.9	0.0428088	146.376	50	16.9372
16554.8	0.0400069	163.258	50	16.9372
18464	0.0373943	182.087	50	16.9372
20593.5	0.0345475	203.087	50	16.9372
22968.6	0.0322977	226.509	50	16.9372
25617.5	0.0295445	252.633	50	16.9372
28572	0.0260142	281.769	50	16.9372
31867.2	0.0221712	314.265	50	16.9372
35542.5	0.0177624	350.51	50	16.9372
39641.7	0.0129191	390.934	50	16.9372
44213.6	0.00750093	436.021	50	16.9372
49312.7	0.00124711	486.308	50	16.9372
29.48	0.99323	0.248377	84	17.8324
32.88	0.986548	0.277023	84	17.8324
36.67	0.979739	0.308955	84	17.8324
40.9	0.972721	0.344594	84	17.8324
45.62	0.965339	0.384361	84	17.8324
50.88	0.95606	0.428678	84	17.8324
56.75	0.944661	0.478134	84	17.8324
63.29	0.932299	0.533236	84	17.8324
70.59	0.919734	0.59474	84	17.8324
78.73	0.901824	0.663322	84	17.8324
87.81	0.886694	0.739823	84	17.8324
97.94	0.867364	0.825171	84	17.8324
109.23	0.848436	0.920293	84	17.8324
121.83	0.823446	1.02645	84	17.8324
135.88	0.800705	1.14483	84	17.8324
151.55	0.772724	1.27685	84	17.8324
169.03	0.742881	1.42412	84	17.8324
188.53	0.713575	1.58842	84	17.8324
210.27	0.686357	1.77158	84	17.8324
234.52	0.66032	1.9759	84	17.8324
261.57	0.635585	2.2038	84	17.8324
291.74	0.611208	2.45799	84	17.8324
325.38	0.591157	2.74142	84	17.8324
362.91	0.570262	3.05762	84	17.8324
404.76	0.552578	3.41021	84	17.8324
451.44	0.534122	3.80351	84	17.8324
503.51	0.516746	4.24221	84	17.8324
561.58	0.499957	4.73147	84	17.8324
626.35	0.484201	5.27717	84	17.8324
698.58	0.467881	5.88573	84	17.8324
779.15	0.453224	6.56455	84	17.8324
869.01	0.43803	7.32165	84	17.8324
969.23	0.423469	8.16603	84	17.8324
1081.02	0.40888	9.10789	84	17.8324
1205.69	0.394223	10.1583	84	17.8324
1344.74	0.380005	11.3298	84	17.8324
1499.83	0.365349	12.6365	84	17.8324
1672.81	0.351118	14.0939	84	17.8324
1865.74	0.336723	15.7194	84	17.8324
2080.91	0.322262	17.5322	84	17.8324
2320.91	0.308349	19.5543	84	17.8324
2588.58	0.294829	21.8095	84	17.8324
2887.12	0.27955	24.3248	84	17.8324
3220.09	0.265764	27.1301	84	17.8324
3591.47	0.251568	30.2591	84	17.8324
4005.67	0.237464	33.7489	84	17.8324
4467.65	0.223746	37.6412	84	17.8324
4982.91	0.210592	41.9824	84	17.8324
5557.59	0.198289	46.8242	84	17.8324
6198.55	0.185992	52.2245	84	17.8324
6913.43	0.174173	58.2475	84	17.8324
7710.76	0.162828	64.9653	84	17.8324
8600.05	0.152102	72.4578	84	17.8324
9591.9	0.144413	80.8144	84	17.8324
10698.1	0.133715	90.1348	84	17.8324
11932	0.1238	100.53	84	17.8324
13308.1	0.117806	112.124	84	17.8324
14842.9	0.10871	125.056	84	17.8324
16554.8	0.100875	139.478	84	17.8324
18464	0.0928376	155.565	84	17.8324
20593.5	0.0839897	173.506	84	17.8324
22968.6	0.0788951	193.516	84	17.8324
25617.5	0.0664606	215.835	84	17.8324
28572	0.0561923	240.727	84	17.8324
31867.2	0.0477209	268.49	84	17.8324
35542.5	0.0395638	299.455	84	17.8324
39641.7	0.0324584	333.992	84	17.8324
44213.6	0.017335	372.511	84	17.8324
49312.7	0.0064182	415.473	84	17.8324
11.04	0.987471	0.177352	19	27.5634
12.31	0.939432	0.197754	19	27.5634
13.73	0.828319	0.220566	19	27.5634
15.31	0.708301	0.245948	19	27.5634
17.08	0.60965	0.274382	19	27.5634
19.05	0.544215	0.306029	19	27.5634
21.25	0.500759	0.341371	19	27.5634
23.7	0.470727	0.380729	19	27.5634
26.43	0.447301	0.424585	19	27.5634
29.48	0.427991	0.473581	19	27.5634
32.88	0.413923	0.528201	19	27.5634
36.67	0.401577	0.589085	19	27.5634
40.9	0.389805	0.657038	19	27.5634
45.62	0.378919	0.732862	19	27.5634
50.88	0.367483	0.817362	19	27.5634
56.75	0.357495	0.91166	19	27.5634
63.29	0.346781	1.01672	19	27.5634
70.59	0.336835	1.13399	19	27.5634
78.73	0.327755	1.26476	19	27.5634
87.81	0.319141	1.41062	19	27.5634
97.94	0.310805	1.57336	19	27.5634
109.23	0.301987	1.75473	19	27.5634
121.83	0.2923	1.95714	19	27.5634
135.88	0.284857	2.18284	19	27.5634
151.55	0.276968	2.43458	19	27.5634
169.03	0.269109	2.71538	19	27.5634
188.53	0.260926	3.02864	19	27.5634
210.27	0.253547	3.37788	19	27.5634
[truncated: 1,997 more rows]

## Sheet: 原始数据
		Equiv.		Normalized	Equivalent			Height			RAW DATA			J	Sample	RQI	FZI
	Mercury	Water	Pore	Pore	Injection Pressure,			Above	Normalized			Incremental
Injection	Satn,	Satn,	Throat	Size	psia			Free	Permeability		Injection	Hg	Pore
Pressure,	fraction	fraction	Radius,	Distribution	A/B	O/B	O/B	Water,	Distribution	J	Pressure,	Injected,	Radii
psia	Vp	Vp	microns	Function	(Lab)	(Lab)	(Res)	feet	Function	Function	psia	cm3/g	microns
1	0	1	109.221	0	0.193809	0.113055	0.0699865		1	-	1	0	109.221	0.0162334	18	27.8423	5.90287
1.12	0	1	97.5187	0	0.217066	0.126622	0.0783849		1	-	1.12	0.000108814	97.5187	0.0181814	18	27.8423	5.90287
1.24	0	1	88.0815	0	0.240323	0.140188	0.0867833		1	-	1.24	0.000119613	88.0815	0.0201294	18	27.8423	5.90287
1.39	0	1	78.5763	0	0.269394	0.157147	0.0972813		1	-	1.39	0.000117188	78.5763	0.0225644	18	27.8423	5.90287
1.55	0	1	70.4652	0	0.300404	0.175236	0.108479		1	-	1.55	0.000103071	70.4652	0.0251617	18	27.8423	5.90287
1.73	0	1	63.1335	0	0.335289	0.195585	0.121077		1	-	1.73	9.59735e-05	63.1335	0.0280837	18	27.8423	5.90287
1.92	0	1	56.8859	0	0.372113	0.217066	0.134374		1	-	1.92	9.61974e-05	56.8859	0.031168	18	27.8423	5.90287
2.15	0	1	50.8005	0	0.416689	0.243069	0.150471		1	-	2.15	8.34881e-05	50.8005	0.0349017	18	27.8423	5.90287
2.39	0	1	45.6992	0	0.463203	0.270202	0.167268		1	-	2.39	6.97968e-05	45.6992	0.0387977	18	27.8423	5.90287
2.67	0	1	40.9067	0	0.51747	0.301857	0.186864		1	-	2.67	7.7883e-05	40.9067	0.0433431	18	27.8423	5.90287
2.98	0	1	36.6513	0	0.57755	0.336904	0.20856		1	-	2.98	7.71487e-05	36.6513	0.0483754	18	27.8423	5.90287
3.32	0	1	32.8979	0	0.643445	0.375343	0.232355		1	-	3.32	6.111e-05	32.8979	0.0538947	18	27.8423	5.90287
3.71	0	1	29.4396	0	0.719031	0.419435	0.25965		1	-	3.71	7.2662e-05	29.4396	0.0602257	18	27.8423	5.90287
4.13	0	1	26.4458	0	0.800431	0.466918	0.289044		1	-	4.13	5.60237e-05	26.4458	0.0670438	18	27.8423	5.90287
4.61	0	1	23.6922	0	0.893459	0.521184	0.322638		1	-	4.61	7.30676e-05	23.6922	0.0748358	18	27.8423	5.90287
5.14	0	1	21.2492	0	0.996178	0.581104	0.359731		1	-	5.14	6.87758e-05	21.2492	0.0834394	18	27.8423	5.90287
5.73	0	1	19.0613	0	1.11052	0.647806	0.401023		1	-	5.73	6.46573e-05	19.0613	0.0930171	18	27.8423	5.90287
6.4	0	1	17.0658	0	1.24038	0.723553	0.447914		1	-	6.4	9.53919e-05	17.0658	0.103893	18	27.8423	5.90287
7.13	0	1	15.3185	0	1.38186	0.806083	0.499004		1	-	7.13	8.98e-05	15.3185	0.115744	18	27.8423	5.90287
7.96	0	1	13.7212	0	1.54272	0.899919	0.557093		1	-	7.96	0.000106449	13.7212	0.129218	18	27.8423	5.90287
8.87	0	1	12.3135	0	1.71908	1.0028	0.620781		1	-	8.87	0.000156148	12.3135	0.14399	18	27.8423	5.90287
9.9	0	1	11.0324	0	1.91871	1.11925	0.692867		1	-	9.9	0.000301396	11.0324	0.16071	18	27.8423	5.90287
11.04	0	1	9.89321	0	2.13965	1.24813	0.772651		1	-	11.04	0.000591793	9.89321	0.179216	18	27.8423	5.90287	Sw	J
12.31	0.0167153	0.983285	8.87254	0.34275	2.38579	1.39171	0.861534		0.942961	-	12.31	0.00099968	8.87254	0.199833	18	27.8423	5.90287	0.983285	0.199833
13.73	0.0687522	0.931248	7.95492	0.744142	2.661	1.55225	0.960915		0.80018	-	13.73	0.00311214	7.95492	0.222884	18	27.8423	5.90287	0.931248	0.222884
15.31	0.194174	0.805826	7.13396	1	2.96721	1.73087	1.07149		0.523479	-	15.31	0.00750102	7.13396	0.248533	18	27.8423	5.90287	0.805826	0.248533
17.08	0.32921	0.67079	6.39467	0.918459	3.31026	1.93098	1.19537		0.283993	-	17.08	0.00807601	6.39467	0.277266	18	27.8423	5.90287	0.67079	0.277266
19.05	0.415819	0.584181	5.73339	0.650745	3.69206	2.1537	1.33324		0.160549	-	19.05	0.00517979	5.73339	0.309245	18	27.8423	5.90287	0.584181	0.309245
21.25	0.470973	0.529027	5.13981	0.431123	4.11844	2.40242	1.48721		0.0973634	-	21.25	0.00329857	5.13981	0.344959	18	27.8423	5.90287	0.529027	0.344959
23.7	0.509747	0.490253	4.60848	0.302594	4.59327	2.67941	1.65868		0.061659	-	23.7	0.00231893	4.60848	0.384731	18	27.8423	5.90287	0.490253	0.384731
26.43	0.538069	0.461931	4.13246	0.222537	5.12237	2.98805	1.84974		0.0406909	-	26.43	0.00169382	4.13246	0.429048	18	27.8423	5.90287	0.461931	0.429048
29.48	0.559907	0.440093	3.70492	0.165995	5.71349	3.33287	2.0632		0.0276926	-	29.48	0.00130608	3.70492	0.478559	18	27.8423	5.90287	0.440093	0.478559
32.88	0.57529	0.42471	3.32181	0.127734	6.37244	3.71725	2.30116		0.0203327	-	32.88	0.00092	3.32181	0.533753	18	27.8423	5.90287	0.42471	0.533753
36.67	0.587998	0.412002	2.97848	0.108561	7.10697	4.14573	2.56641		0.0154449	-	36.67	0.00076	2.97848	0.595277	18	27.8423	5.90287	0.412002	0.595277
40.9	0.599378	0.400622	2.67044	0.102655	7.92678	4.62396	2.86245		0.011926	-	40.9	0.000680629	2.67044	0.663944	18	27.8423	5.90287	0.400622	0.663944
45.62	0.611587	0.388413	2.39415	0.0971886	8.84156	5.15758	3.19279		0.00889157	-	45.62	0.000730142	2.39415	0.740566	18	27.8423	5.90287	0.388413	0.740566
50.88	0.62256	0.37744	2.14664	0.0852401	9.861	5.75225	3.56092		0.00669914	-	50.88	0.000656277	2.14664	0.825953	18	27.8423	5.90287	0.37744	0.825953
56.75	0.631053	0.368947	1.9246	0.0745656	10.9987	6.41588	3.97174		0.00533507	-	56.75	0.000507936	1.9246	0.921243	18	27.8423	5.90287	0.368947	0.921243
63.29	0.638858	0.361142	1.72572	0.0718891	12.2662	7.15526	4.42945		0.00432738	-	63.29	0.000466753	1.72572	1.02741	18	27.8423	5.90287	0.361142	1.02741
70.59	0.647572	0.352428	1.54726	0.0726323	13.681	7.98056	4.94035		0.00342285	-	70.59	0.000521149	1.54726	1.14591	18	27.8423	5.90287	0.352428	1.14591
78.73	0.655638	0.344362	1.38729	0.0752886	15.2586	8.90083	5.51004		0.00274973	-	78.73	0.000482429	1.38729	1.27805	18	27.8423	5.90287	0.344362	1.27805
87.81	0.664297	0.335703	1.24383	0.0772699	17.0184	9.92738	6.14552		0.00216884	-	87.81	0.000517886	1.24383	1.42545	18	27.8423	5.90287	0.335703	1.42545
97.94	0.674661	0.325339	1.11518	0.0712565	18.9816	11.0726	6.85448		0.00160997	-	97.94	0.000619832	1.11518	1.58989	18	27.8423	5.90287	0.325339	1.58989
109.23	0.680605	0.319395	0.999918	0.0650245	21.1697	12.349	7.64463		0.0013523	-	109.23	0.00035549	0.999918	1.77317	18	27.8423	5.90287	0.319395	1.77317
121.83	0.688566	0.311434	0.896503	0.0655265	23.6117	13.7735	8.52646		0.00107487	-	121.83	0.000476107	0.896503	1.97771	18	27.8423	5.90287	0.311434	1.97771
135.88	0.696297	0.303703	0.803805	0.0657973	26.3348	15.3619	9.50977		0.000858287	-	135.88	0.000462379	0.803805	2.20579	18	27.8423	5.90287	0.303703	2.20579
151.55	0.703552	0.296448	0.720693	0.0647639	29.3717	17.1335	10.6065		0.000694904	-	151.55	0.000433888	0.720693	2.46016	18	27.8423	5.90287	0.296448	2.46016
169.03	0.711157	0.288843	0.646163	0.0643036	32.7595	19.1097	11.8298		0.000557222	-	169.03	0.000454836	0.646163	2.74392	18	27.8423	5.90287	0.288843	2.74392
188.53	0.718423	0.281577	0.57933	0.0644865	36.5388	21.3143	13.1946		0.000451493	-	188.53	0.000434507	0.57933	3.06047	18	27.8423	5.90287	0.281577	3.06047
210.27	0.725714	0.274286	0.519432	0.0655133	40.7522	23.7721	14.7161		0.000366194	-	210.27	0.000436079	0.519432	3.41339	18	27.8423	5.90287	0.274286	3.41339
234.52	0.733761	0.266239	0.465721	0.0653129	45.4521	26.5137	16.4132		0.000290514	-	234.52	0.000481278	0.465721	3.80705	18	27.8423	5.90287	0.266239	3.80705
261.57	0.740743	0.259257	0.417559	0.06538	50.6946	29.5718	18.3064		0.000237736	-	261.57	0.000417519	0.417559	4.24616	18	27.8423	5.90287	0.259257	4.24616
291.74	0.748446	0.251554	0.374378	0.0671674	56.5418	32.9827	20.4179		0.000190919	-	291.74	0.000460729	0.374378	4.73592	18	27.8423	5.90287	0.251554	4.73592
325.38	0.756488	0.243512	0.335672	0.0676739	63.0615	36.7859	22.7722		0.000151632	-	325.38	0.000480954	0.335672	5.28201	18	27.8423	5.90287	0.243512	5.28201
362.91	0.764055	0.235945	0.300959	0.0673083	70.3352	41.0289	25.3988		0.000121914	-	362.91	0.000452541	0.300959	5.89125	18	27.8423	5.90287	0.235945	5.89125
404.76	0.771774	0.228226	0.269841	0.0679	78.4461	45.7602	28.3278		9.7543e-05	-	404.76	0.000461672	0.269841	6.57061	18	27.8423	5.90287	0.228226	6.57061
451.44	0.779787	0.220213	0.241939	0.0679403	87.4931	51.0376	31.5947		7.72072e-05	-	451.44	0.000479203	0.241939	7.32839	18	27.8423	5.90287	0.220213	7.32839
503.51	0.787482	0.212518	0.216919	0.0678611	97.5847	56.9244	35.2389		6.15079e-05	-	503.51	0.0004602	0.216919	8.17366	18	27.8423	5.90287	0.212518	8.17366
561.58	0.795137	0.204863	0.194489	0.0685988	108.839	63.4895	39.303		4.89524e-05	-	561.58	0.000457838	0.194489	9.11633	18	27.8423	5.90287	0.204863	9.11633
626.35	0.8035	0.1965	0.174377	0.0680491	121.392	70.8121	43.8361		3.79269e-05	-	626.35	0.000500131	0.174377	10.1678	18	27.8423	5.90287	0.1965	10.1678
698.58	0.810854	0.189146	0.156347	0.0667394	135.391	78.9781	48.8912		3.01322e-05	-	698.58	0.000439841	0.156347	11.3403	18	27.8423	5.90287	0.189146	11.3403
779.15	0.818643	0.181357	0.14018	0.0661246	151.006	88.0869	54.53		2.34957e-05	-	779.15	0.000465833	0.14018	12.6482	18	27.8423	5.90287	0.181357	12.6482
869.01	0.826241	0.173759	0.125684	0.0647655	168.422	98.2461	60.819		1.8292e-05	-	869.01	0.000454381	0.125684	14.1069	18	27.8423	5.90287	0.173759	14.1069
969.23	0.833552	0.166448	0.112688	0.0626707	187.845	109.576	67.8331		1.42662e-05	-	969.23	0.000437282	0.112688	15.7339	18	27.8423	5.90287	0.166448	15.7339
1081.02	0.840612	0.159388	0.101035	0.0610027	209.511	122.215	75.6569		1.11416e-05	-	1081.02	0.000422195	0.101035	17.5486	18	27.8423	5.90287	0.159388	17.5486
1205.69	0.84755	0.15245	0.090588	0.05955	233.673	136.309	84.3821		8.67268e-06	-	1205.69	0.000414994	0.090588	19.5724	18	27.8423	5.90287	0.15245	19.5724
1344.74	0.854359	0.145641	0.0812209	0.0575394	260.623	152.03	94.1137		6.72527e-06	-	1344.74	0.000407182	0.0812209	21.8296	18	27.8423	5.90287	0.145641	21.8296
1499.83	0.860835	0.139165	0.0728223	0.0554473	290.68	169.564	104.968		5.23611e-06	-	1499.83	0.00038733	0.0728223	24.3473	18	27.8423	5.90287	0.139165	24.3473
1672.81	0.86697	0.13303	0.0652919	0.0541991	324.205	189.12	117.074		4.10209e-06	-	1672.81	0.000366919	0.0652919	27.1553	18	27.8423	5.90287	0.13303	27.1553
1865.74	0.873332	0.126668	0.0585403	0.0530344	361.597	210.932	130.577		3.15677e-06	-	1865.74	0.000380483	0.0585403	30.2872	18	27.8423	5.90287	0.126668	30.2872
2080.91	0.879221	0.120779	0.0524871	0.0512243	403.299	235.258	145.636		2.4533e-06	-	2080.91	0.000352215	0.0524871	33.7801	18	27.8423	5.90287	0.120779	33.7801
2320.91	0.885118	0.114882	0.0470596	0.0490135	449.813	262.391	162.432		1.88713e-06	-	2320.91	0.000352632	0.0470596	37.6762	18	27.8423	5.90287	0.114882	37.6762
2588.58	0.890519	0.109481	0.0421934	0.0468972	501.69	292.652	181.166		1.47019e-06	-	2588.58	0.000323035	0.0421934	42.0213	18	27.8423	5.90287	0.109481	42.0213
2887.12	0.895823	0.104177	0.0378304	0.0452576	559.55	326.404	202.06		1.14105e-06	-	2887.12	0.000317227	0.0378304	46.8676	18	27.8423	5.90287	0.104177	46.8676
3220.09	0.900949	0.0990505	0.0339186	0.0439781	624.082	364.048	225.363		8.85335e-07	-	3220.09	0.00030658	0.0339186	52.2729	18	27.8423	5.90287	0.0990505	52.2729
3591.47	0.905888	0.0941124	0.0304112	0.0428225	696.059	406.034	251.355		6.87313e-07	-	3591.47	0.000295334	0.0304112	58.3016	18	27.8423	5.90287	0.0941124	58.3016
4005.67	0.910844	0.0891556	0.0272666	0.0414716	776.334	452.862	280.343		5.27528e-07	-	4005.67	0.000296444	0.0272666	65.0255	18	27.8423	5.90287	0.0891556	65.0255
4467.65	0.915425	0.0845755	0.0244471	0.040086	865.87	505.091	312.675		4.08837e-07	-	4467.65	0.000273924	0.0244471	72.5249	18	27.8423	5.90287	0.0845755	72.5249
4982.91	0.920024	0.0799759	0.0219191	0.0383902	965.732	563.344	348.737		3.1302e-07	-	4982.91	0.000275083	0.0219191	80.8893	18	27.8423	5.90287	0.0799759	80.8893
5557.59	0.924402	0.0755979	0.0196526	0.0362007	1077.11	628.314	388.956		2.39704e-07	-	5557.59	0.000261836	0.0196526	90.2183	18	27.8423	5.90287	0.0755979	90.2183
6198.55	0.928203	0.0717968	0.0176204	0.0346922	1201.33	700.778	433.815		1.88534e-07	-	6198.55	0.000227325	0.0176204	100.623	18	27.8423	5.90287	0.0717968	100.623
6913.43	0.932366	0.0676337	0.0157984	0.0333578	1339.88	781.599	483.847		1.43481e-07	-	6913.43	0.000248984	0.0157984	112.228	18	27.8423	5.90287	0.0676337	112.228
7710.76	0.936008	0.063992	0.0141648	0.0313898	1494.41	871.741	539.649		1.118e-07	-	7710.76	0.000217795	0.0141648	125.171	18	27.8423	5.90287	0.063992	125.171
8600.05	0.939477	0.0605227	0.0127	0.029517	1666.77	972.28	601.888		8.75376e-08	-	8600.05	0.000207487	0.0127	139.608	18	27.8423	5.90287	0.0605227	139.608
9591.9	0.942856	0.0571443	0.0113868	0.0276978	1859	1084.41	671.304		6.85447e-08	-	9591.9	0.000202049	0.0113868	155.709	18	27.8423	5.90287	0.0571443	155.709
10698.1	0.945823	0.0541772	0.0102093	0.026216	2073.39	1209.48	748.726		5.51354e-08	-	10698.1	0.00017745	0.0102093	173.667	18	27.8423	5.90287	0.0541772	173.667
11932	0.948795	0.0512045	0.00915365	0.025481	2312.52	1348.97	835.077		4.43356e-08	-	11932	0.000177786	0.00915365	193.696	18	27.8423	5.90287	0.0512045	193.696
13308.1	0.951713	0.048287	0.00820712	0.0247872	2579.22	1504.55	931.386		3.58147e-08	-	13308.1	0.000174489	0.00820712	216.035	18	27.8423	5.90287	0.048287	216.035
14842.9	0.954514	0.0454856	0.00735846	0.0240677	2876.69	1678.07	1038.8		2.92377e-08	-	14842.9	0.000167541	0.00735846	240.95	18	27.8423	5.90287	0.0454856	240.95
16554.8	0.957186	0.0428141	0.00659756	0.0243096	3208.46	1871.6	1158.61		2.41958e-08	-	16554.8	0.00015977	0.00659756	268.739	18	27.8423	5.90287	0.0428141	268.739
18464	0.959989	0.0400111	0.00591534	0.025588	3578.49	2087.45	1292.23		1.9943e-08	-	18464	0.000167642	0.00591534	299.733	18	27.8423	5.90287	0.0400111	299.733
20593.5	0.963126	0.0368744	0.00530367	0.0267245	3991.2	2328.2	1441.27		1.61174e-08	-	20593.5	0.000187594	0.00530367	334.301	18	27.8423	5.90287	0.0368744	334.301
22968.6	0.966173	0.0338275	0.00475524	0.02772	4451.51	2596.71	1607.49		1.31301e-08	-	22968.6	0.000182223	0.00475524	372.857	18	27.8423	5.90287	0.0338275	372.857
25617.5	0.969402	0.0305982	0.00426353	0.029103	4964.9	2896.19	1792.88		1.05849e-08	-	25617.5	0.00019313	0.00426353	415.858	18	27.8423	5.90287	0.0305982	415.858
28572	0.972935	0.0270645	0.00382266	0.0309771	5537.51	3230.21	1999.66		8.34596e-09	-	28572	0.000211339	0.00382266	463.82	18	27.8423	5.90287	0.0270645	463.82
31867.2	0.976371	0.0236294	0.00342737	0.0343226	6176.16	3602.76	2230.28		6.59633e-09	-	31867.2	0.000205442	0.00342737	517.312	18	27.8423	5.90287	0.0236294	517.312
35542.5	0.98073	0.0192703	0.00307297	0.0392683	6888.46	4018.27	2487.5		4.81151e-09	-	35542.5	0.000260703	0.00307297	576.974	18	27.8423	5.90287	0.0192703	576.974
39641.7	0.985386	0.0146144	0.00275521	0.0448913	7682.91	4481.7	2774.38		3.27905e-09	-	39641.7	0.000278451	0.00275521	643.517	18	27.8423	5.90287	0.0146144	643.517
44213.6	0.991027	0.00897275	0.00247031	0.0463528	8568.98	4998.57	3094.35		1.7863e-09	-	44213.6	0.000337407	0.00247031	717.734	18	27.8423	5.90287	0.00897275	717.734
49312.7	0.99707	0.00293027	0.00221486	0.0322107	9557.25	5575.06	3451.23		5.01042e-10	-	49312.7	0.000361379	0.00221486	800.511	18	27.8423	5.90287	0.00293027	800.511
55000	1	0	0.00198584	0	10659.5	6218.03	3849.26		0.000	-	55000	0.000175249	0.00198584	892.835	18	27.8423	5.90287
		Equiv.		Normalized	Equivalent			Height			RAW DATA
	Mercury	Water	Pore	Pore	Injection Pressure,			Above	Normalized			Incremental
Injection	Satn,	Satn,	Throat	Size	psia			Free	Permeability		Injection	Hg	Pore
Pressure,	fraction	fraction	Radius,	Distribution	A/B	O/B	O/B	Water,	Distribution	J	Pressure,	Injected,	Radii
psia	Vp	Vp	microns	Function	(Lab)	(Lab)	(Res)	feet	Function	Function	psia	cm3/g	microns
1	0	1	109.221	0	0.193809	0.113055	0.0699865		1	-	1	0	109.221	0.0160645	19	27.5634	4.75458
1.12	0	1	97.5187	0	0.217066	0.126622	0.0783849		1	-	1.12	0.00012885	97.5187	0.0179922	19	27.5634	4.75458
1.24	0	1	88.0815	0	0.240323	0.140188	0.0867833		1	-	1.24	0.000107516	88.0815	0.01992	19	27.5634	4.75458
1.39	0	1	78.5763	0	0.269394	0.157147	0.0972813		1	-	1.39	0.000129069	78.5763	0.0223297	19	27.5634	4.75458
1.55	0	1	70.4652	0	0.300404	0.175236	0.108479		1	-	1.55	0.00011299	70.4652	0.0249	19	27.5634	4.75458
1.73	0	1	63.1335	0	0.335289	0.195585	0.121077		1	-	1.73	0.000118067	63.1335	0.0277916	19	27.5634	4.75458
1.92	0	1	56.8859	0	0.372113	0.217066	0.134374		1	-	1.92	8.79404e-05	56.8859	0.0308438	19	27.5634	4.75458
2.15	0	1	50.8005	0	0.416689	0.243069	0.150471		1	-	2.15	9.19413e-05	50.8005	0.0345387	19	27.5634	4.75458
2.39	0	1	45.6992	0	0.463203	0.270202	0.167268		1	-	2.39	9.04627e-05	45.6992	0.0383942	19	27.5634	4.75458
2.67	0	1	40.9067	0	0.51747	0.301857	0.186864		1	-	2.67	9.15712e-05	40.9067	0.0428922	19	27.5634	4.75458
2.98	0	1	36.6513	0	0.57755	0.336904	0.20856		1	-	2.98	6.66108e-05	36.6513	0.0478722	19	27.5634	4.75458
3.32	0	1	32.8979	0	0.643445	0.375343	0.232355		1	-	3.32	8.73896e-05	32.8979	0.0533341	19	27.5634	4.75458
3.71	0	1	29.4396	0	0.719031	0.419435	0.25965		1	-	3.71	7.47901e-05	29.4396	0.0595993	19	27.5634	4.75458
4.13	0	1	26.4458	0	0.800431	0.466918	0.289044		1	-	4.13	7.42241e-05	26.4458	0.0663464	19	27.5634	4.75458
4.61	0	1	23.6922	0	0.893459	0.521184	0.322638		1	-	4.61	9.68985e-05	23.6922	0.0740573	19	27.5634	4.75458
5.14	0	1	21.2492	0	0.996178	0.581104	0.359731		1	-	5.14	8.30791e-05	21.2492	0.0825715	19	27.5634	4.75458
5.73	0	1	19.0613	0	1.11052	0.647806	0.401023		1	-	5.73	7.68933e-05	19.0613	0.0920496	19	27.5634	4.75458
6.4	0	1	17.0658	0	1.24038	0.723553	0.447914		1	-	6.4	8.74163e-05	17.0658	0.102813	19	27.5634	4.75458
7.13	0	1	15.3185	0	1.38186	0.806083	0.499004		1	-	7.13	0.000107253	15.3185	0.11454	19	27.5634	4.75458
7.96	0	1	13.7212	0	1.54272	0.899919	0.557093		1	-	7.96	0.000136055	13.7212	0.127873	19	27.5634	4.75458
8.87	0	1	12.3135	0	1.71908	1.0028	0.620781		1	-	8.87	0.000192845	12.3135	0.142492	19	27.5634	4.75458
9.9	0	1	11.0324	0	1.91871	1.11925	0.692867		1	-	9.9	0.000337895	11.0324	0.159039	19	27.5634	4.75458
11.04	0.0125293	0.987471	9.89321	0.333899	2.13965	1.24813	0.772651		0.955286	-	11.04	0.000872764	9.89321	0.177352	19	27.5634	4.75458
12.31	0.0605681	0.939432	8.87254	0.726433	2.38579	1.39171	0.861534		0.817413	-	12.31	0.00334627	8.87254	0.197754	19	27.5634	4.75458
13.73	0.171681	0.828319	7.95492	1	2.661	1.55225	0.960915		0.56099	-	13.73	0.00773985	7.95492	0.220566	19	27.5634	4.75458
15.31	0.291699	0.708301	7.13396	0.990316	2.96721	1.73087	1.07149		0.338291	-	15.31	0.0083602	7.13396	0.245948	19	27.5634	4.75458
17.08	0.39035	0.60965	6.39467	0.77943	3.31026	1.93098	1.19537		0.191138	-	17.08	0.00687181	6.39467	0.274382	19	27.5634	4.75458
19.05	0.455785	0.544215	5.73339	0.541207	3.69206	2.1537	1.33324		0.112695	-	19.05	0.0045581	5.73339	0.306029	19	27.5634	4.75458
21.25	0.499241	0.500759	5.13981	0.367822	4.11844	2.40242	1.48721		0.0708242	-	21.25	0.00302701	5.13981	0.341371	19	27.5634	4.75458
23.7	0.529273	0.470727	4.60848	0.265494	4.59327	2.67941	1.65868		0.0475643	-	23.7	0.002092	4.60848	0.380729	19	27.5634	4.75458
26.43	0.552699	0.447301	4.13246	0.205027	5.12237	2.98805	1.84974		0.0329773	-	26.43	0.00163178	4.13246	0.424585	19	27.5634	4.75458
29.48	0.572009	0.427991	3.70492	0.161664	5.71349	3.33287	2.0632		0.0233108	-	29.48	0.00134506	3.70492	0.473581	19	27.5634	4.75458
32.88	0.586077	0.413923	3.32181	0.131244	6.37244	3.71725	2.30116		0.0176494	-	32.88	0.00098	3.32181	0.528201	19	27.5634	4.75458
36.67	0.598423	0.401577	2.97848	0.115757	7.10697	4.14573	2.56641		0.0136554	-	36.67	0.00086	2.97848	0.589085	19	27.5634	4.75458
40.9	0.610195	0.389805	2.67044	0.109122	7.92678	4.62396	2.86245		0.0105939	-	40.9	0.00082	2.67044	0.657038	19	27.5634	4.75458
45.62	0.621081	0.378919	2.39415	0.105519	8.84156	5.15758	3.19279		0.00831833	-	45.62	0.000758268	2.39415	0.732862	19	27.5634	4.75458
50.88	0.632517	0.367483	2.14664	0.102145	9.861	5.75225	3.56092		0.00639663	-	50.88	0.000796594	2.14664	0.817362	19	27.5634	4.75458
56.75	0.642505	0.357495	1.9246	0.0993278	10.9987	6.41588	3.97174		0.00504733	-	56.75	0.000695772	1.9246	0.91166	19	27.5634	4.75458
63.29	0.653219	0.346781	1.72572	0.0964294	12.2662	7.15526	4.42945		0.00388386	-	63.29	0.000746287	1.72572	1.01672	19	27.5634	4.75458
70.59	0.663165	0.336835	1.54726	0.090897	13.681	7.98056	4.94035		0.00301549	-	70.59	0.000692833	1.54726	1.13399	19	27.5634	4.75458
78.73	0.672245	0.327755	1.38729	0.0848887	15.2586	8.90083	5.51004		0.00237821	-	78.73	0.000632502	1.38729	1.26476	19	27.5634	4.75458
87.81	0.680859	0.319141	1.24383	0.0817738	17.0184	9.92738	6.14552		0.00189223	-	87.81	0.0006	1.24383	1.41062	19	27.5634	4.75458
97.94	0.689195	0.310805	1.11518	0.0829883	18.9816	11.0726	6.85448		0.00151415	-	97.94	0.000580672	1.11518	1.57336	19	27.5634	4.75458
109.23	0.698013	0.301987	0.999918	0.0848128	21.1697	12.349	7.64463		0.00119265	-	109.23	0.000614237	0.999918	1.75473	19	27.5634	4.75458
121.83	0.7077	0.2923	0.896503	0.0810056	23.6117	13.7735	8.52646		0.00090871	-	121.83	0.00067478	0.896503	1.95714	19	27.5634	4.75458
135.88	0.715143	0.284857	0.803805	0.0755871	26.3348	15.3619	9.50977		0.00073333	-	135.88	0.000518486	0.803805	2.18284	19	27.5634	4.75458
151.55	0.723032	0.276968	0.720693	0.0747832	29.3717	17.1335	10.6065		0.000583899	-	151.55	0.00054954	0.720693	2.43458	19	27.5634	4.75458
169.03	0.730891	0.269109	0.646163	0.0753989	32.7595	19.1097	11.8298		0.000464229	-	169.03	0.000547457	0.646163	2.71538	19	27.5634	4.75458
188.53	0.739074	0.260926	0.57933	0.0738418	36.5388	21.3143	13.1946		0.000364079	-	188.53	0.000569958	0.57933	3.02864	19	27.5634	4.75458
210.27	0.746453	0.253547	0.519432	0.0716129	40.7522	23.7721	14.7161		0.000291471	-	210.27	0.00051403	0.519432	3.37788	19	27.5634	4.75458
234.52	0.75399	0.24601	0.465721	0.0696858	45.4521	26.5137	16.4132		0.000231858	-	234.52	0.000524983	0.465721	3.76745	19	27.5634	4.75458
261.57	0.761262	0.238738	0.417559	0.0681993	50.6946	29.5718	18.3064		0.000185618	-	261.57	0.000506561	0.417559	4.20199	19	27.5634	4.75458
291.74	0.768041	0.231959	0.374378	0.0687628	56.5418	32.9827	20.4179		0.00015097	-	291.74	0.000472188	0.374378	4.68666	19	27.5634	4.75458
325.38	0.775687	0.224313	0.335672	0.0701667	63.0615	36.7859	22.7722		0.000119549	-	325.38	0.000532664	0.335672	5.22707	19	27.5634	4.75458
362.91	0.782945	0.217055	0.300959	0.070569	70.3352	41.0289	25.3988		9.55752e-05	-	362.91	0.000505555	0.300959	5.82997	19	27.5634	4.75458
404.76	0.790438	0.209562	0.269841	0.0709204	78.4461	45.7602	28.3278		7.56785e-05	-	404.76	0.000521943	0.269841	6.50227	19	27.5634	4.75458
451.44	0.797863	0.202137	0.241939	0.070991	87.4931	51.0376	31.5947		5.98289e-05	-	451.44	0.000517208	0.241939	7.25216	19	27.5634	4.75458
503.51	0.805471	0.194529	0.216919	0.0697041	97.5847	56.9244	35.2389		4.67735e-05	-	503.51	0.00052996	0.216919	8.08864	19	27.5634	4.75458
561.58	0.81256	0.18744	0.194489	0.0683123	108.839	63.4895	39.303		3.69946e-05	-	561.58	0.00049381	0.194489	9.0215	19	27.5634	4.75458
626.35	0.819645	0.180355	0.174377	0.0678796	121.392	70.8121	43.8361		2.91387e-05	-	626.35	0.000493478	0.174377	10.062	19	27.5634	4.75458
698.58	0.826946	0.173054	0.156347	0.0666761	135.391	78.9781	48.8912		2.26304e-05	-	698.58	0.000508573	0.156347	11.2223	19	27.5634	4.75458
779.15	0.833764	0.166236	0.14018	0.0638279	151.006	88.0869	54.53		1.77441e-05	-	779.15	0.000474967	0.14018	12.5167	19	27.5634	4.75458
869.01	0.840373	0.159627	0.125684	0.0604533	168.422	98.2461	60.819		1.3937e-05	-	869.01	0.000460345	0.125684	13.9602	19	27.5634	4.75458
969.23	0.846448	0.153552	0.112688	0.0581038	187.845	109.576	67.8331		1.11235e-05	-	969.23	0.000423208	0.112688	15.5702	19	27.5634	4.75458
1081.02	0.852399	0.147601	0.101035	0.0570815	209.511	122.215	75.6569		8.90824e-06	-	1081.02	0.000414498	0.101035	17.366	19	27.5634	4.75458
1205.69	0.858559	0.141441	0.090588	0.0562632	233.673	136.309	84.3821		7.06474e-06	-	1205.69	0.000429101	0.090588	19.3688	19	27.5634	4.75458
1344.74	0.864139	0.135861	0.0812209	0.0571264	260.623	152.03	94.1137		5.72237e-06	-	1344.74	0.000388682	0.0812209	21.6026	19	27.5634	4.75458
1499.83	0.870267	0.129733	0.0728223	0.0612121	290.68	169.564	104.968		4.53725e-06	-	1499.83	0.000426862	0.0728223	24.094	19	27.5634	4.75458
1672.81	0.877007	0.122993	0.0652919	0.0643142	324.205	189.12	117.074		3.48932e-06	-	1672.81	0.000469536	0.0652919	26.8729	19	27.5634	4.75458
1865.74	0.884282	0.115718	0.0585403	0.0615559	361.597	210.932	130.577		2.58021e-06	-	1865.74	0.000506714	0.0585403	29.9722	19	27.5634	4.75458
2080.91	0.890177	0.109823	0.0524871	0.0558852	403.299	235.258	145.636		1.98794e-06	-	2080.91	0.000410646	0.0524871	33.4288	19	27.5634	4.75458
2320.91	0.895676	0.104324	0.0470596	0.0527918	449.813	262.391	162.432		1.54379e-06	-	2320.91	0.000383079	0.0470596	37.2843	19	27.5634	4.75458
2588.58	0.9012	0.0988005	0.0421934	0.0519305	501.69	292.652	181.166		1.18521e-06	-	2588.58	0.000384726	0.0421934	41.5842	19	27.5634	4.75458
2887.12	0.906618	0.0933823	0.0378304	0.0508816	559.55	326.404	202.06		9.02434e-07	-	2887.12	0.000377417	0.0378304	46.3801	19	27.5634	4.75458
3220.09	0.911951	0.0880489	0.0339186	0.0486478	624.082	364.048	225.363		6.78667e-07	-	3220.09	0.000371516	0.0339186	51.7291	19	27.5634	4.75458
3591.47	0.916948	0.083052	0.0304112	0.0453044	696.059	406.034	251.355		5.10136e-07	-	3591.47	0.000348069	0.0304112	57.6952	19	27.5634	4.75458
4005.67	0.921436	0.0785641	0.0272666	0.0418423	776.334	452.862	280.343		3.88456e-07	-	4005.67	0.000312619	0.0272666	64.3491	19	27.5634	4.75458
4467.65	0.925734	0.0742656	0.0244471	0.0388971	865.87	505.091	312.675		2.94768e-07	-	4467.65	0.000299424	0.0244471	71.7706	19	27.5634	4.75458
4982.91	0.929554	0.070446	0.0219191	0.0367702	965.732	563.344	348.737		2.27844e-07	-	4982.91	0.000266068	0.0219191	80.048	19	27.5634	4.75458
5557.59	0.933412	0.0665884	0.0196526	0.0349812	1077.11	628.314	388.956		1.7351e-07	-	5557.59	0.000268713	0.0196526	89.2799	19	27.5634	4.75458
6198.55	0.936993	0.0630067	0.0176204	0.0324913	1201.33	700.778	433.815		1.32956e-07	-	6198.55	0.00024949	0.0176204	99.5766	19	27.5634	4.75458
6913.43	0.940264	0.0597363	0.0157984	0.0296861	1339.88	781.599	483.847		1.03189e-07	-	6913.43	0.000227809	0.0157984	111.061	19	27.5634	4.75458
7710.76	0.943165	0.0568354	0.0141648	0.0274945	1494.41	871.741	539.649		8.19631e-08	-	7710.76	0.000202067	0.0141648	123.87	19	27.5634	4.75458
8600.05	0.946026	0.0539745	0.0127	0.025792	1666.77	972.28	601.888		6.5135e-08	-	8600.05	0.000199288	0.0127	138.156	19	27.5634	4.75458
9591.9	0.948584	0.0514163	0.0113868	0.0257451	1859	1084.41	671.304		5.30389e-08	-	9591.9	0.000178196	0.0113868	154.089	19	27.5634	4.75458
10698.1	0.951108	0.0488918	0.0102093	0.0274824	2073.39	1209.48	748.726		4.34428e-08	-	10698.1	0.000175856	0.0102093	171.86	19	27.5634	4.75458
11932	0.954642	0.0453576	0.00915365	0.0268657	2312.52	1348.97	835.077		3.26436e-08	-	11932	0.000246182	0.00915365	191.681	19	27.5634	4.75458
13308.1	0.957012	0.0429882	0.00820712	0.0240579	2579.22	1504.55	931.386		2.68235e-08	-	13308.1	0.000165045	0.00820712	213.788	19	27.5634	4.75458
14842.9	0.959362	0.0406381	0.00735846	0.0231893	2876.69	1678.07	1038.8		2.21829e-08	-	14842.9	0.000163704	0.00735846	238.444	19	27.5634	4.75458
16554.8	0.961894	0.0381058	0.00659756	0.0237102	3208.46	1871.6	1158.61		1.81632e-08	-	16554.8	0.000176392	0.00659756	265.944	19	27.5634	4.75458
18464	0.964372	0.0356277	0.00591534	0.0243637	3578.49	2087.45	1292.23		1.50009e-08	-	18464	0.000172623	0.00591534	296.615	19	27.5634	4.75458
20593.5	0.966924	0.0330765	0.00530367	0.0257091	3991.2	2328.2	1441.27		1.23839e-08	-	20593.5	0.000177711	0.00530367	330.824	19	27.5634	4.75458
22968.6	0.969785	0.0302149	0.00475524	0.0269159	4451.51	2596.71	1607.49		1.00241e-08	-	22968.6	0.000199333	0.00475524	368.978	19	27.5634	4.75458
25617.5	0.972682	0.0273184	0.00426353	0.0283246	4964.9	2896.19	1792.88		8.10404e-09	-	25617.5	0.000201762	0.00426353	411.533	19	27.5634	4.75458
28572	0.975484	0.0245163	0.00382266	0.0318593	5537.51	3230.21	1999.66		6.61079e-09	-	28572	0.00019519	0.00382266	458.995	19	27.5634	4.75458
31867.2	0.979338	0.0206619	0.00342737	0.0367952	6176.16	3602.76	2230.28		4.95961e-09	-	31867.2	0.000268489	0.00342737	511.931	19	27.5634	4.75458
35542.5	0.983255	0.0167446	0.00307297	0.0413384	6888.46	4018.27	2487.5		3.6106e-09	-	35542.5	0.00027287	0.00307297	570.973	19	27.5634	4.75458
39641.7	0.988071	0.0119289	0.00275521	0.0451215	7682.91	4481.7	2774.38		2.27746e-09	-	39641.7	0.000335447	0.00275521	636.823	19	27.5634	4.75458
44213.6	0.99277	0.00722995	0.00247031	0.0441137	8568.98	4998.57	3094.35		1.23173e-09	-	44213.6	0.000327319	0.00247031	710.269	19	27.5634	4.75458
49312.7	0.998241	0.00175853	0.00221486	0.0292982	9557.25	5575.06	3451.23		2.529e-10	-	49312.7	0.000381127	0.00221486	792.184	19	27.5634	4.75458
55000	1	0	0.00198584	0	10659.5	6218.03	3849.26		0.000	-	55000	0.000122495	0.00198584	883.548	19	27.5634	4.75458
		Equiv.		Normalized	Equivalent			Height			RAW DATA
	Mercury	Water	Pore	Pore	Injection Pressure,			Above	Normalized			Incremental
Injection	Satn,	Satn,	Throat	Size	psia			Free	Permeability		Injection	Hg	Pore
Pressure,	fraction	fraction	Radius,	Distribution	A/B	O/B	O/B	Water,	Distribution	J	Pressure,	Injected,	Radii
psia	Vp	Vp	microns	Function	(Lab)	(Lab)	(Res)	feet	Function	Function	psia	cm3/g	microns
1	0	1	109.221	0	0.193809	0.113055	0.0699865		1	-	1	0	109.221	0.00966548	23	16.5732	2.06864
1.12	0	1	97.5187	0	0.217066	0.126622	0.0783849		1	-	1.12	0.000236968	97.5187	0.0108253	23	16.5732	2.06864
1.24	0	1	88.0815	0	0.240323	0.140188	0.0867833		1	-	1.24	0.000253267	88.0815	0.0119852	23	16.5732	2.06864
1.39	0	1	78.5763	0	0.269394	0.157147	0.0972813		1	-	1.39	0.000210183	78.5763	0.013435	23	16.5732	2.06864
1.55	0	1	70.4652	0	0.300404	0.175236	0.108479		1	-	1.55	0.000247988	70.4652	0.0149815	23	16.5732	2.06864
1.73	0	1	63.1335	0	0.335289	0.195585	0.121077		1	-	1.73	0.000198254	63.1335	0.0167213	23	16.5732	2.06864
1.92	0	1	56.8859	0	0.372113	0.217066	0.134374		1	-	1.92	0.000194008	56.8859	0.0185577	23	16.5732	2.06864
2.15	0	1	50.8005	0	0.416689	0.243069	0.150471		1	-	2.15	0.000242232	50.8005	0.0207808	23	16.5732	2.06864
2.39	0	1	45.6992	0	0.463203	0.270202	0.167268		1	-	2.39	0.000220615	45.6992	0.0231005	23	16.5732	2.06864
2.67	0	1	40.9067	0	0.51747	0.301857	0.186864		1	-	2.67	0.000169415	40.9067	0.0258068	23	16.5732	2.06864
2.98	0	1	36.6513	0	0.57755	0.336904	0.20856		1	-	2.98	0.000215815	36.6513	0.0288031	23	16.5732	2.06864
3.32	0	1	32.8979	0	0.643445	0.375343	0.232355		1	-	3.32	0.000220651	32.8979	0.0320894	23	16.5732	2.06864
3.71	0	1	29.4396	0	0.719031	0.419435	0.25965		1	-	3.71	0.000210192	29.4396	0.0358589	23	16.5732	2.06864
4.13	0	1	26.4458	0	0.800431	0.466918	0.289044		1	-	4.13	0.000207852	26.4458	0.0399184	23	16.5732	2.06864
4.61	0	1	23.6922	0	0.893459	0.521184	0.322638		1	-	4.61	0.00016751	23.6922	0.0445579	23	16.5732	2.06864
5.14	0	1	21.2492	0	0.996178	0.581104	0.359731		1	-	5.14	0.000173312	21.2492	0.0496806	23	16.5732	2.06864
5.73	0	1	19.0613	0	1.11052	0.647806	0.401023		1	-	5.73	0.000186041	19.0613	0.0553832	23	16.5732	2.06864
6.4	0	1	17.0658	0	1.24038	0.723553	0.447914		1	-	6.4	0.000167905	17.0658	0.0618591	23	16.5732	2.06864
7.13	0	1	15.3185	0	1.38186	0.806083	0.499004		1	-	7.13	0.000192175	15.3185	0.0689149	23	16.5732	2.06864
7.96	0	1	13.7212	0	1.54272	0.899919	0.557093		1	-	7.96	0.000195317	13.7212	0.0769373	23	16.5732	2.06864
8.87	0	1	12.3135	0	1.71908	1.0028	0.620781		1	-	8.87	0.000253954	12.3135	0.0857328	23	16.5732	2.06864
9.9	0	1	11.0324	0	1.91871	1.11925	0.692867		1	-	9.9	0.000268013	11.0324	0.0956883	23	16.5732	2.06864
11.04	0	1	9.89321	0	2.13965	1.24813	0.772651		1	-	11.04	0.00040583	9.89321	0.106707	23	16.5732	2.06864
12.31	0.00707095	0.992929	8.87254	0.173149	2.38579	1.39171	0.861534		0.947834	-	12.31	0.000688736	8.87254	0.118982	23	16.5732	2.06864
13.73	0.0177039	0.982296	7.95492	0.383842	2.661	1.55225	0.960915		0.884757	-	13.73	0.00103569	7.95492	0.132707	23	16.5732	2.06864
15.31	0.0451779	0.954822	7.13396	0.649341	2.96721	1.73087	1.07149		0.753714	-	15.31	0.00267607	7.13396	0.147979	23	16.5732	2.06864
17.08	0.0868394	0.913161	6.39467	0.898354	3.31026	1.93098	1.19537		0.593972	-	17.08	0.00405798	6.39467	0.165086	23	16.5732	2.06864
19.05	0.144875	0.855125	5.73339	1	3.69206	2.1537	1.33324		0.415135	-	19.05	0.00565291	5.73339	0.184127	23	16.5732	2.06864
21.25	0.200442	0.799558	5.13981	0.919251	4.11844	2.40242	1.48721		0.277506	-	21.25	0.00541241	5.13981	0.205392	23	16.5732	2.06864
23.7	0.243305	0.756695	4.60848	0.766862	4.59327	2.67941	1.65868		0.192174	-	23.7	0.00417499	4.60848	0.229072	23	16.5732	2.06864
26.43	0.280788	0.719212	4.13246	0.62294	5.12237	2.98805	1.84974		0.132177	-	26.43	0.00365098	4.13246	0.255459	23	16.5732	2.06864
29.48	0.310022	0.689978	3.70492	0.493827	5.71349	3.33287	2.0632		0.0945584	-	29.48	0.00284745	3.70492	0.284938	23	16.5732	2.06864
32.88	0.331684	0.668316	3.32181	0.404336	6.37244	3.71725	2.30116		0.072151	-	32.88	0.00211	3.32181	0.317801	23	16.5732	2.06864
36.67	0.351396	0.648604	2.97848	0.366995	7.10697	4.14573	2.56641		0.0557593	-	36.67	0.00192	2.97848	0.354433	23	16.5732	2.06864
40.9	0.369876	0.630124	2.67044	0.355506	7.92678	4.62396	2.86245		0.0434053	-	40.9	0.0018	2.67044	0.395318	23	16.5732	2.06864
45.62	0.389608	0.610392	2.39415	0.343779	8.84156	5.15758	3.19279		0.0328018	-	45.62	0.00192203	2.39415	0.440939	23	16.5732	2.06864
50.88	0.406384	0.593616	2.14664	0.330717	9.861	5.75225	3.56092		0.0255554	-	50.88	0.00163402	2.14664	0.49178	23	16.5732	2.06864
56.75	0.424519	0.575481	1.9246	0.315604	10.9987	6.41588	3.97174		0.0192582	-	56.75	0.00176641	1.9246	0.548516	23	16.5732	2.06864
63.29	0.440616	0.559384	1.72572	0.294909	12.2662	7.15526	4.42945		0.0147648	-	63.29	0.00156788	1.72572	0.611728	23	16.5732	2.06864
70.59	0.455259	0.544741	1.54726	0.278493	13.681	7.98056	4.94035		0.0114786	-	70.59	0.00142628	1.54726	0.682286	23	16.5732	2.06864
78.73	0.470218	0.529782	1.38729	0.263608	15.2586	8.90083	5.51004		0.00877982	-	78.73	0.00145707	1.38729	0.760964	23	16.5732	2.06864
87.81	0.483665	0.516335	1.24383	0.244103	17.0184	9.92738	6.14552		0.00682955	-	87.81	0.00130982	1.24383	0.848726	23	16.5732	2.06864
97.94	0.495839	0.504161	1.11518	0.228773	18.9816	11.0726	6.85448		0.0054103	-	97.94	0.00118575	1.11518	0.946638	23	16.5732	2.06864
109.23	0.507766	0.492234	0.999918	0.223043	21.1697	12.349	7.64463		0.00429241	-	109.23	0.00116181	0.999918	1.05576	23	16.5732	2.06864
121.83	0.519242	0.480758	0.896503	0.222596	23.6117	13.7735	8.52646		0.00342779	-	121.83	0.00111776	0.896503	1.17755	23	16.5732	2.06864
135.88	0.531648	0.468352	0.803805	0.220416	26.3348	15.3619	9.50977		0.00267643	-	135.88	0.00120835	0.803805	1.31335	23	16.5732	2.06864
151.55	0.542681	0.457319	0.720693	0.215591	29.3717	17.1335	10.6065		0.00213922	-	151.55	0.00107471	0.720693	1.4648	23	16.5732	2.06864
169.03	0.554567	0.445433	0.646163	0.208858	32.7595	19.1097	11.8298		0.001674	-	169.03	0.00115772	0.646163	1.63376	23	16.5732	2.06864
188.53	0.565036	0.434964	0.57933	0.203288	36.5388	21.3143	13.1946		0.00134462	-	188.53	0.0010197	0.57933	1.82223	23	16.5732	2.06864
210.27	0.575716	0.424284	0.519432	0.203769	40.7522	23.7721	14.7161		0.0010745	-	210.27	0.00104028	0.519432	2.03236	23	16.5732	2.06864
234.52	0.586789	0.413211	0.465721	0.204084	45.4521	26.5137	16.4132		0.000849369	-	234.52	0.00107853	0.465721	2.26675	23	16.5732	2.06864
261.57	0.597665	0.402335	0.417559	0.197231	50.6946	29.5718	18.3064		0.000671606	-	261.57	0.00105936	0.417559	2.5282	23	16.5732	2.06864
291.74	0.607879	0.392121	0.374378	0.187684	56.5418	32.9827	20.4179		0.000537403	-	291.74	0.000994891	0.374378	2.81981	23	16.5732	2.06864
325.38	0.617366	0.382634	0.335672	0.182033	63.0615	36.7859	22.7722		0.0004372	-	325.38	0.000924066	0.335672	3.14496	23	16.5732	2.06864
362.91	0.627154	0.372846	0.300959	0.179834	70.3352	41.0289	25.3988		0.000354088	-	362.91	0.000953421	0.300959	3.5077	23	16.5732	2.06864
404.76	0.636478	0.363522	0.269841	0.179766	78.4461	45.7602	28.3278		0.000290448	-	404.76	0.000908159	0.269841	3.9122	23	16.5732	2.06864
451.44	0.646084	0.353916	0.241939	0.181955	87.4931	51.0376	31.5947		0.000237735	-	451.44	0.000935726	0.241939	4.36339	23	16.5732	2.06864
503.51	0.655906	0.344094	0.216919	0.183958	97.5847	56.9244	35.2389		0.000194411	-	503.51	0.000956677	0.216919	4.86667	23	16.5732	2.06864
561.58	0.665632	0.334368	0.194489	0.185539	108.839	63.4895	39.303		0.000159925	-	561.58	0.000947304	0.194489	5.42794	23	16.5732	2.06864
626.35	0.675571	0.324429	0.174377	0.190725	121.392	70.8121	43.8361		0.000131594	-	626.35	0.000968099	0.174377	6.05398	23	16.5732	2.06864
698.58	0.685613	0.314387	0.156347	0.201204	135.391	78.9781	48.8912		0.000108584	-	698.58	0.000978127	0.156347	6.75211	23	16.5732	2.06864
779.15	0.697003	0.302997	0.14018	0.210979	151.006	88.0869	54.53		8.76019e-05	-	779.15	0.00110947	0.14018	7.53086	23	16.5732	2.06864
869.01	0.70828	0.29172	0.125684	0.215923	168.422	98.2461	60.819		7.09038e-05	-	869.01	0.00109836	0.125684	8.3994	23	16.5732	2.06864
969.23	0.719906	0.280094	0.112688	0.219829	187.845	109.576	67.8331		5.70641e-05	-	969.23	0.00113243	0.112688	9.36808	23	16.5732	2.06864
1081.02	0.731578	0.268422	0.101035	0.226469	209.511	122.215	75.6569		4.58947e-05	-	1081.02	0.0011369	0.101035	10.4486	23	16.5732	2.06864
1205.69	0.743838	0.256162	0.090588	0.233464	233.673	136.309	84.3821		3.64635e-05	-	1205.69	0.00119418	0.090588	11.6536	23	16.5732	2.06864
1344.74	0.756668	0.243332	0.0812209	0.234678	260.623	152.03	94.1137		2.85292e-05	-	1344.74	0.00124972	0.0812209	12.9976	23	16.5732	2.06864
1499.83	0.768949	0.231051	0.0728223	0.231895	290.68	169.564	104.968		2.24241e-05	-	1499.83	0.00119619	0.0728223	14.4966	23	16.5732	2.06864
1672.81	0.781096	0.218904	0.0652919	0.231058	324.205	189.12	117.074		1.75698e-05	-	1672.81	0.00118318	0.0652919	16.1685	23	16.5732	2.06864
1865.74	0.793541	0.206459	0.0585403	0.22439	361.597	210.932	130.577		1.35717e-05	-	1865.74	0.00121221	0.0585403	18.0333	23	16.5732	2.06864
2080.91	0.805687	0.194313	0.0524871	0.214824	403.299	235.258	145.636		1.04351e-05	-	2080.91	0.00118305	0.0524871	20.113	23	16.5732	2.06864
2320.91	0.815136	0.184864	0.0470596	0.217882	449.813	262.391	162.432		8.47353e-06	-	2320.91	0.00092034	0.0470596	22.4327	23	16.5732	2.06864
2588.58	0.82921	0.17079	0.0421934	0.216608	501.69	292.652	181.166		6.12471e-06	-	2588.58	0.00137088	0.0421934	25.0199	23	16.5732	2.06864
2887.12	0.839099	0.160901	0.0378304	0.202999	559.55	326.404	202.06		4.79808e-06	-	2887.12	0.000963181	0.0378304	27.9054	23	16.5732	2.06864
3220.09	0.849823	0.150177	0.0339186	0.194738	624.082	364.048	225.363		3.64152e-06	-	3220.09	0.00104456	0.0339186	31.1237	23	16.5732	2.06864
3591.47	0.860188	0.139812	0.0304112	0.188076	696.059	406.034	251.355		2.74294e-06	-	3591.47	0.00100955	0.0304112	34.7133	23	16.5732	2.06864
4005.67	0.869799	0.130201	0.0272666	0.177695	776.334	452.862	280.343		2.07308e-06	-	4005.67	0.00093618	0.0272666	38.7167	23	16.5732	2.06864
4467.65	0.879082	0.120918	0.0244471	0.16676	865.87	505.091	312.675		1.553e-06	-	4467.65	0.000904188	0.0244471	43.182	23	16.5732	2.06864
4982.91	0.887557	0.112443	0.0219191	0.15577	965.732	563.344	348.737		1.17129e-06	-	4982.91	0.000825524	0.0219191	48.1622	23	16.5732	2.06864
5557.59	0.895547	0.104453	0.0196526	0.144374	1077.11	628.314	388.956		8.8203e-07	-	5557.59	0.000778198	0.0196526	53.7168	23	16.5732	2.06864
6198.55	0.903074	0.0969259	0.0176204	0.13748	1201.33	700.778	433.815		6.62941e-07	-	6198.55	0.000733212	0.0176204	59.912	23	16.5732	2.06864
6913.43	0.909409	0.0905914	0.0157984	0.139198	1339.88	781.599	483.847		5.14733e-07	-	6913.43	0.000617005	0.0157984	66.8216	23	16.5732	2.06864
7710.76	0.918264	0.0817362	0.0141648	0.124584	1494.41	871.741	539.649		3.4818e-07	-	7710.76	0.000862531	0.0141648	74.5282	23	16.5732	2.06864
8600.05	0.924328	0.0756721	0.0127	0.0888135	1666.77	972.28	601.888		2.56492e-07	-	8600.05	0.000590667	0.0127	83.1236	23	16.5732	2.06864
9591.9	0.926186	0.0738145	0.0113868	0.0755356	1859	1084.41	671.304		2.33914e-07	-	9591.9	0.000180937	0.0113868	92.7104	23	16.5732	2.06864
10698.1	0.931312	0.0686878	0.0102093	0.0889354	2073.39	1209.48	748.726		1.83822e-07	-	10698.1	0.000499353	0.0102093	103.403	23	16.5732	2.06864
11932	0.936399	0.063601	0.00915365	0.0979446	2312.52	1348.97	835.077		1.43867e-07	-	11932	0.000495479	0.00915365	115.328	23	16.5732	2.06864
13308.1	0.9417	0.0583003	0.00820712	0.0972435	2579.22	1504.55	931.386		1.10398e-07	-	13308.1	0.000516303	0.00820712	128.629	23	16.5732	2.06864
14842.9	0.947038	0.0529617	0.00735846	0.0889251	2876.69	1678.07	1038.8		8.33001e-08	-	14842.9	0.000519998	0.00735846	143.464	23	16.5732	2.06864
16554.8	0.951364	0.0486365	0.00659756	0.079019	3208.46	1871.6	1158.61		6.56515e-08	-	16554.8	0.000421293	0.00659756	160.01	23	16.5732	2.06864
18464	0.954866	0.0451342	0.00591534	0.0788747	3578.49	2087.45	1292.23		5.41633e-08	-	18464	0.00034114	0.00591534	178.464	23	16.5732	2.06864
20593.5	0.959629	0.0403712	0.00530367	0.0842977	3991.2	2328.2	1441.27		4.16042e-08	-	20593.5	0.000463925	0.00530367	199.046	23	16.5732	2.06864
22968.6	0.964031	0.0359694	0.00475524	0.0846816	4451.51	2596.71	1607.49		3.22735e-08	-	22968.6	0.000428759	0.00475524	222.002	23	16.5732	2.06864
25617.5	0.968862	0.0311384	0.00426353	0.0801911	4964.9	2896.19	1792.88		2.40414e-08	-	25617.5	0.000470556	0.00426353	247.606	23	16.5732	2.06864
28572	0.972391	0.027609	0.00382266	0.0789078	5537.51	3230.21	1999.66		1.92068e-08	-	28572	0.00034377	0.00382266	276.162	23	16.5732	2.06864
31867.2	0.97699	0.0230096	0.00342737	0.0806899	6176.16	3602.76	2230.28		1.4142e-08	-	31867.2	0.000448003	0.00342737	308.012	23	16.5732	2.06864
35542.5	0.98131	0.01869	0.00307297	0.0858376	6888.46	4018.27	2487.5		1.03183e-08	-	35542.5	0.000420742	0.00307297	343.536	23	16.5732	2.06864
39641.7	0.985318	0.0146821	0.00275521	0.103912	7682.91	4481.7	2774.38		7.46617e-09	-	39641.7	0.000390388	0.00275521	383.156	23	16.5732	2.06864
44213.6	0.992218	0.0077819	0.00247031	0.10995	8568.98	4998.57	3094.35		3.51891e-09	-	44213.6	0.000672102	0.00247031	427.345	23	16.5732	2.06864
49312.7	0.999338	0.00066196	0.00221486	0.0696069	9557.25	5575.06	3451.23		2.44711e-10	-	49312.7	0.000693507	0.00221486	476.631	23	16.5732	2.06864
55000	1	0	0.00198584	0	10659.5	6218.03	3849.26		0.000	-	55000	6.44773e-05	0.00198584	531.602	23	16.5732	2.06864
		Equiv.		Normalized	Equivalent			Height			RAW DATA
	Mercury	Water	Pore	Pore	Injection Pressure,			Above	Normalized			Incremental
Injection	Satn,	Satn,	Throat	Size	psia			Free	Permeability		Injection	Hg	Pore
Pressure,	fraction	fraction	Radius,	Distribution	A/B	O/B	O/B	Water,	Distribution	J	Pressure,	Injected,	Radii
psia	Vp	Vp	microns	Function	(Lab)	(Lab)	(Res)	feet	Function	Function	psia	cm3/g	microns
1	0	1	109.221	0	0.193809	0.113055	0.0699865		1	-	1	0	109.221	0.008664	24	14.8769	1.59073
1.12	0	1	97.5187	0	0.217066	0.126622	0.0783849		1	-	1.12	0.000163398	97.5187	0.00970368	24	14.8769	1.59073
1.24	0	1	88.0815	0	0.240323	0.140188	0.0867833		1	-	1.24	0.000141906	88.0815	0.0107434	24	14.8769	1.59073
1.39	0	1	78.5763	0	0.269394	0.157147	0.0972813		1	-	1.39	0.000156414	78.5763	0.012043	24	14.8769	1.59073
1.55	0	1	70.4652	0	0.300404	0.175236	0.108479		1	-	1.55	0.000138488	70.4652	0.0134292	24	14.8769	1.59073
1.73	0	1	63.1335	0	0.335289	0.195585	0.121077		1	-	1.73	8.77383e-05	63.1335	0.0149887	24	14.8769	1.59073
1.92	0	1	56.8859	0	0.372113	0.217066	0.134374		1	-	1.92	0.000109091	56.8859	0.0166349	24	14.8769	1.59073
2.15	0	1	50.8005	0	0.416689	0.243069	0.150471		1	-	2.15	0.000218711	50.8005	0.0186276	24	14.8769	1.59073
2.39	0	1	45.6992	0	0.463203	0.270202	0.167268		1	-	2.39	6.80813e-05	45.6992	0.020707	24	14.8769	1.59073
2.67	0	1	40.9067	0	0.51747	0.301857	0.186864		1	-	2.67	8.20505e-05	40.9067	0.0231329	24	14.8769	1.59073
2.98	0	1	36.6513	0	0.57755	0.336904	0.20856		1	-	2.98	8.42763e-05	36.6513	0.0258187	24	14.8769	1.59073
3.32	0	1	32.8979	0	0.643445	0.375343	0.232355		1	-	3.32	6.3881e-05	32.8979	0.0287645	24	14.8769	1.59073
3.71	0	1	29.4396	0	0.719031	0.419435	0.25965		1	-	3.71	5.69317e-05	29.4396	0.0321434	24	14.8769	1.59073
4.13	0	1	26.4458	0	0.800431	0.466918	0.289044		1	-	4.13	3.9022e-05	26.4458	0.0357823	24	14.8769	1.59073
4.61	0	1	23.6922	0	0.893459	0.521184	0.322638		1	-	4.61	4.4879e-05	23.6922	0.039941	24	14.8769	1.59073
5.14	0	1	21.2492	0	0.996178	0.581104	0.359731		1	-	5.14	4.83608e-05	21.2492	0.044533	24	14.8769	1.59073
5.73	0	1	19.0613	0	1.11052	0.647806	0.401023		1	-	5.73	7.71624e-05	19.0613	0.0496447	24	14.8769	1.59073
6.4	0	1	17.0658	0	1.24038	0.723553	0.447914		1	-	6.4	5.64326e-05	17.0658	0.0554496	24	14.8769	1.59073
7.13	0	1	15.3185	0	1.38186	0.806083	0.499004		1	-	7.13	8.29329e-05	15.3185	0.0617743	24	14.8769	1.59073
7.96	0	1	13.7212	0	1.54272	0.899919	0.557093		1	-	7.96	6.02021e-05	13.7212	0.0689654	24	14.8769	1.59073
8.87	0	1	12.3135	0	1.71908	1.0028	0.620781		1	-	8.87	9.39467e-05	12.3135	0.0768497	24	14.8769	1.59073
9.9	0	1	11.0324	0	1.91871	1.11925	0.692867		1	-	9.9	0.000105092	11.0324	0.0857736	24	14.8769	1.59073
11.04	0	1	9.89321	0	2.13965	1.24813	0.772651		1	-	11.04	0.000132146	9.89321	0.0956506	24	14.8769	1.59073
12.31	0	1	8.87254	0	2.38579	1.39171	0.861534		1	-	12.31	0.000234846	8.87254	0.106654	24	14.8769	1.59073
13.73	0.00456042	0.99544	7.95492	0.158839	2.661	1.55225	0.960915		0.973794	-	13.73	0.000500501	7.95492	0.118957	24	14.8769	1.59073
15.31	0.0188041	0.981196	7.13396	0.408726	2.96721	1.73087	1.07149		0.907982	-	15.31	0.00156323	7.13396	0.132646	24	14.8769	1.59073
17.08	0.0601909	0.939809	6.39467	0.738276	3.31026	1.93098	1.19537		0.754261	-	17.08	0.00454215	6.39467	0.147981	24	14.8769	1.59073
19.05	0.128863	0.871137	5.73339	0.986491	3.69206	2.1537	1.33324		0.549274	-	19.05	0.00753666	5.73339	0.165049	24	14.8769	1.59073
21.25	0.218323	0.781677	5.13981	1	4.11844	2.40242	1.48721		0.334633	-	21.25	0.0098182	5.13981	0.18411	24	14.8769	1.59073
23.7	0.282213	0.717787	4.60848	0.827327	4.59327	2.67941	1.65868		0.211422	-	23.7	0.00701177	4.60848	0.205337	24	14.8769	1.59073
26.43	0.340846	0.659154	4.13246	0.59354	5.12237	2.98805	1.84974		0.12051	-	26.43	0.00643492	4.13246	0.22899	24	14.8769	1.59073
29.48	0.369485	0.630515	3.70492	0.394377	5.71349	3.33287	2.0632		0.08481	-	29.48	0.00314308	3.70492	0.255415	24	14.8769	1.59073
32.88	0.392173	0.607827	3.32181	0.290557	6.37244	3.71725	2.30116		0.0620763	-	32.88	0.00249	3.32181	0.284872	24	14.8769	1.59073
36.67	0.411125	0.588875	2.97848	0.250004	7.10697	4.14573	2.56641		0.0468094	-	36.67	0.00208	2.97848	0.317709	24	14.8769	1.59073
40.9	0.428164	0.571836	2.67044	0.227599	7.92678	4.62396	2.86245		0.0357753	-	40.9	0.00187	2.67044	0.354358	24	14.8769	1.59073
45.62	0.444292	0.555708	2.39415	0.21395	8.84156	5.15758	3.19279		0.0273802	-	45.62	0.00177	2.39415	0.395252	24	14.8769	1.59073
50.88	0.459509	0.540491	2.14664	0.202813	9.861	5.75225	3.56092		0.0210129	-	50.88	0.00167004	2.14664	0.440824	24	14.8769	1.59073
56.75	0.47409	0.52591	1.9246	0.192893	10.9987	6.41588	3.97174		0.0161082	-	56.75	0.00160027	1.9246	0.491682	24	14.8769	1.59073
63.29	0.48766	0.51234	1.72572	0.18448	12.2662	7.15526	4.42945		0.0124389	-	63.29	0.00148922	1.72572	0.548345	24	14.8769	1.59073
70.59	0.501237	0.498763	1.54726	0.173797	13.681	7.98056	4.94035		0.00948728	-	70.59	0.00149007	1.54726	0.611592	24	14.8769	1.59073
78.73	0.513517	0.486483	1.38729	0.160261	15.2586	8.90083	5.51004		0.00734111	-	78.73	0.00134778	1.38729	0.682117	24	14.8769	1.59073
87.81	0.524415	0.475585	1.24383	0.151113	17.0184	9.92738	6.14552		0.00581004	-	87.81	0.00119605	1.24383	0.760786	24	14.8769	1.59073
97.94	0.535405	0.464595	1.11518	0.146963	18.9816	11.0726	6.85448		0.00456891	-	97.94	0.00120612	1.11518	0.848552	24	14.8769	1.59073
109.23	0.546195	0.453805	0.999918	0.142544	21.1697	12.349	7.64463		0.00358935	-	109.23	0.00118414	0.999918	0.946369	24	14.8769	1.59073
121.83	0.556249	0.443751	0.896503	0.137865	23.6117	13.7735	8.52646		0.00285551	-	121.83	0.00110348	0.896503	1.05554	24	14.8769	1.59073
135.88	0.566421	0.433579	0.803805	0.134618	26.3348	15.3619	9.50977		0.00225876	-	135.88	0.00111629	0.803805	1.17726	24	14.8769	1.59073
151.55	0.575905	0.424095	0.720693	0.132819	29.3717	17.1335	10.6065		0.00181144	-	151.55	0.00104088	0.720693	1.31303	24	14.8769	1.59073
169.03	0.585929	0.414071	0.646163	0.13023	32.7595	19.1097	11.8298		0.00143136	-	169.03	0.00110018	0.646163	1.46448	24	14.8769	1.59073
188.53	0.595225	0.404775	0.57933	0.127606	36.5388	21.3143	13.1946		0.00114805	-	188.53	0.00102015	0.57933	1.63342	24	14.8769	1.59073
210.27	0.604259	0.395741	0.519432	0.128092	40.7522	23.7721	14.7161		0.000926714	-	210.27	0.000991493	0.519432	1.82178	24	14.8769	1.59073
234.52	0.614179	0.385821	0.465721	0.127042	45.4521	26.5137	16.4132		0.000731329	-	234.52	0.00108872	0.465721	2.03188	24	14.8769	1.59073
261.57	0.623234	0.376766	0.417559	0.118974	50.6946	29.5718	18.3064		0.000587968	-	261.57	0.000993729	0.417559	2.26624	24	14.8769	1.59073
291.74	0.631874	0.368126	0.374378	0.108136	56.5418	32.9827	20.4179		0.000477991	-	291.74	0.000948325	0.374378	2.52764	24	14.8769	1.59073
325.38	0.638731	0.361269	0.335672	0.104801	63.0615	36.7859	22.7722		0.000407836	-	325.38	0.000752516	0.335672	2.81909	24	14.8769	1.59073
362.91	0.64668	0.35332	0.300959	0.113687	70.3352	41.0289	25.3988		0.000342458	-	362.91	0.000872351	0.300959	3.14425	24	14.8769	1.59073
404.76	0.655158	0.344842	0.269841	0.123728	78.4461	45.7602	28.3278		0.000286397	-	404.76	0.000930525	0.269841	3.50684	24	14.8769	1.59073
451.44	0.665774	0.334226	0.241939	0.121703	87.4931	51.0376	31.5947		0.000229974	-	451.44	0.001165	0.241939	3.91128	24	14.8769	1.59073
503.51	0.673193	0.326807	0.216919	0.121579	97.5847	56.9244	35.2389		0.00019827	-	503.51	0.000814311	0.216919	4.36241	24	14.8769	1.59073
561.58	0.682073	0.317927	0.194489	0.133889	108.839	63.4895	39.303		0.000167768	-	561.58	0.000974581	0.194489	4.86553	24	14.8769	1.59073
626.35	0.693951	0.306049	0.174377	0.144415	121.392	70.8121	43.8361		0.00013497	-	626.35	0.00130358	0.174377	5.4267	24	14.8769	1.59073
698.58	0.702877	0.297123	0.156347	0.155358	135.391	78.9781	48.8912		0.000115159	-	698.58	0.000979543	0.156347	6.0525	24	14.8769	1.59073
779.15	0.716384	0.283616	0.14018	0.16708	151.006	88.0869	54.53		9.10557e-05	-	779.15	0.00148245	0.14018	6.75056	24	14.8769	1.59073
869.01	0.72843	0.27157	0.125684	0.170311	168.422	98.2461	60.819		7.37762e-05	-	869.01	0.00132205	0.125684	7.5291	24	14.8769	1.59073
969.23	0.740951	0.259049	0.112688	0.173378	187.845	109.576	67.8331		5.93383e-05	-	969.23	0.00137412	0.112688	8.39741	24	14.8769	1.59073
1081.02	0.753748	0.246252	0.101035	0.180467	209.511	122.215	75.6569		4.74756e-05	-	1081.02	0.00140448	0.101035	9.36596	24	14.8769	1.59073
1205.69	0.767555	0.232445	0.090588	0.186461	233.673	136.309	84.3821		3.71869e-05	-	1205.69	0.0015153	0.090588	10.4461	24	14.8769	1.59073
1344.74	0.78119	0.21881	0.0812209	0.189095	260.623	152.03	94.1137		2.90188e-05	-	1344.74	0.00149646	0.0812209	11.6508	24	14.8769	1.59073
1499.83	0.795553	0.204447	0.0728223	0.186943	290.68	169.564	104.968		2.21024e-05	-	1499.83	0.00157628	0.0728223	12.9945	24	14.8769	1.59073
1672.81	0.808786	0.191214	0.0652919	0.181174	324.205	189.12	117.074		1.69798e-05	-	1672.81	0.00145227	0.0652919	14.4932	24	14.8769	1.59073
1865.74	0.822136	0.177864	0.0585403	0.173158	361.597	210.932	130.577		1.28252e-05	-	1865.74	0.00146517	0.0585403	16.1648	24	14.8769	1.59073
2080.91	0.834409	0.165591	0.0524871	0.163755	403.299	235.258	145.636		9.75494e-06	-	2080.91	0.00134696	0.0524871	18.029	24	14.8769	1.59073
2320.91	0.845983	0.154017	0.0470596	0.156074	449.813	262.391	162.432		7.42737e-06	-	2320.91	0.00127023	0.0470596	20.1084	24	14.8769	1.59073
2588.58	0.857246	0.142754	0.0421934	0.14968	501.69	292.652	181.166		5.60652e-06	-	2588.58	0.00123613	0.0421934	22.4275	24	14.8769	1.59073
2887.12	0.868107	0.131893	0.0378304	0.142283	559.55	326.404	202.06		4.19511e-06	-	2887.12	0.00119193	0.0378304	25.014	24	14.8769	1.59073
3220.09	0.878052	0.121948	0.0339186	0.134924	624.082	364.048	225.363		3.15615e-06	-	3220.09	0.00109144	0.0339186	27.8989	24	14.8769	1.59073
3591.47	0.887919	0.112081	0.0304112	0.126684	696.059	406.034	251.355		2.32751e-06	-	3591.47	0.00108287	0.0304112	31.1165	24	14.8769	1.59073
4005.67	0.896849	0.103151	0.0272666	0.117334	776.334	452.862	280.343		1.72461e-06	-	4005.67	0.000980087	0.0272666	34.7051	24	14.8769	1.59073
4467.65	0.9049	0.0950999	0.0244471	0.109403	865.87	505.091	312.675		1.28765e-06	-	4467.65	0.000883617	0.0244471	38.7077	24	14.8769	1.59073
4982.91	0.912986	0.0870139	0.0219191	0.10334	965.732	563.344	348.737		9.34877e-07	-	4982.91	0.000887424	0.0219191	43.1719	24	14.8769	1.59073
5557.59	0.919884	0.0801157	0.0196526	0.0940374	1077.11	628.314	388.956		6.92941e-07	-	5557.59	0.000757076	0.0196526	48.151	24	14.8769	1.59073
6198.55	0.92756	0.0724397	0.0176204	0.0784918	1201.33	700.778	433.815		4.76526e-07	-	6198.55	0.00084243	0.0176204	53.7042	24	14.8769	1.59073
6913.43	0.930969	0.0690308	0.0157984	0.0710033	1339.88	781.599	483.847		3.99265e-07	-	6913.43	0.000374123	0.0157984	59.898	24	14.8769	1.59073
7710.76	0.936906	0.0630943	0.0141648	0.0727536	1494.41	871.741	539.649		2.91104e-07	-	7710.76	0.000651523	0.0141648	66.806	24	14.8769	1.59073
8600.05	0.942886	0.0571142	0.0127	0.063163	1666.77	972.28	601.888		2.03517e-07	-	8600.05	0.000656307	0.0127	74.5108	24	14.8769	1.59073
9591.9	0.946447	0.0535527	0.0113868	0.0492851	1859	1084.41	671.304		1.61585e-07	-	9591.9	0.000390865	0.0113868	83.1042	24	14.8769	1.59073
10698.1	0.948975	0.0510251	0.0102093	0.0488545	2073.39	1209.48	748.726		1.37661e-07	-	10698.1	0.0002774	0.0102093	92.6887	24	14.8769	1.59073
11932	0.953667	0.0463327	0.00915365	0.052003	2312.52	1348.97	835.077		1.01958e-07	-	11932	0.000514992	0.00915365	103.379	24	14.8769	1.59073
13308.1	0.957133	0.0428675	0.00820712	0.0495369	2579.22	1504.55	931.386		8.07629e-08	-	13308.1	0.0003803	0.00820712	115.301	24	14.8769	1.59073
14842.9	0.960668	0.0393324	0.00735846	0.0467847	2876.69	1678.07	1038.8		6.33813e-08	-	14842.9	0.000387967	0.00735846	128.599	24	14.8769	1.59073
16554.8	0.964062	0.0359381	0.00659756	0.0456684	3208.46	1871.6	1158.61		4.99645e-08	-	16554.8	0.000372529	0.00659756	143.43	24	14.8769	1.59073
18464	0.96728	0.0327201	0.00591534	0.0470431	3578.49	2087.45	1292.23		3.97394e-08	-	18464	0.000353172	0.00591534	159.972	24	14.8769	1.59073
20593.5	0.970724	0.0292763	0.00530367	0.052598	3991.2	2328.2	1441.27		3.09429e-08	-	20593.5	0.000377953	0.00530367	178.422	24	14.8769	1.59073
22968.6	0.974967	0.0250329	0.00475524	0.0550694	4451.51	2596.71	1607.49		2.22297e-08	-	22968.6	0.000465706	0.00475524	199	24	14.8769	1.59073
25617.5	0.979572	0.0204275	0.00426353	0.0466275	4964.9	2896.19	1792.88		1.46278e-08	-	25617.5	0.000505432	0.00426353	221.95	24	14.8769	1.59073
28572	0.981919	0.0180814	0.00382266	0.0362802	5537.51	3230.21	1999.66		1.15146e-08	-	28572	0.000257485	0.00382266	247.548	24	14.8769	1.59073
31867.2	0.9842	0.0158001	0.00342737	0.0351985	6176.16	3602.76	2230.28		9.08114e-09	-	31867.2	0.000250369	0.00342737	276.098	24	14.8769	1.59073
35542.5	0.987016	0.0129844	0.00307297	0.039704	6888.46	4018.27	2487.5		6.66666e-09	-	35542.5	0.00030902	0.00307297	307.94	24	14.8769	1.59073
39641.7	0.990047	0.00995334	0.00275521	0.0445232	7682.91	4481.7	2774.38		4.57726e-09	-	39641.7	0.000332654	0.00275521	343.455	24	14.8769	1.59073
44213.6	0.993539	0.00646113	0.00247031	0.0468076	8568.98	4998.57	3094.35		2.64207e-09	-	44213.6	0.000383265	0.00247031	383.066	24	14.8769	1.59073
49312.7	0.997297	0.00270308	0.00221486	0.0343544	9557.25	5575.06	3451.23		9.67982e-10	-	49312.7	0.000412442	0.00221486	427.245	24	14.8769	1.59073
55000	1	0	0.00198584	0	10659.5	6218.03	3849.26		0.000	-	55000	0.00029666	0.00198584	476.52	24	14.8769	1.59073
		Equiv.		Normalized	Equivalent			Height			RAW DATA
	Mercury	Water	Pore	Pore	Injection Pressure,			Above	Normalized			Incremental
Injection	Satn,	Satn,	Throat	Size	psia			Free	Permeability		Injection	Hg	Pore
Pressure,	fraction	fraction	Radius,	Distribution	A/B	O/B	O/B	Water,	Distribution	J	Pressure,	Injected,	Radii
psia	Vp	Vp	microns	Function	(Lab)	(Lab)	(Res)	feet	Function	Function	psia	cm3/g	microns
1	0	1	109.221	0	0.193809	0.113055	0.0699865		1	-	1	0	109.221	0.00374392	25	6.42607	0.880193
1.12	0	1	97.5187	0	0.217066	0.126622	0.0783849		1	-	1.12	0.000196103	97.5187	0.00419319	25	6.42607	0.880193
1.24	0	1	88.0815	0	0.240323	0.140188	0.0867833		1	-	1.24	0.000132887	88.0815	0.00464246	25	6.42607	0.880193
1.39	0	1	78.5763	0	0.269394	0.157147	0.0972813		1	-	1.39	0.000160679	78.5763	0.00520405	25	6.42607	0.880193
1.55	0	1	70.4652	0	0.300404	0.175236	0.108479		1	-	1.55	0.000137111	70.4652	0.00580307	25	6.42607	0.880193
1.73	0	1	63.1335	0	0.335289	0.195585	0.121077		1	-	1.73	0.000140789	63.1335	0.00647698	25	6.42607	0.880193
1.92	0	1	56.8859	0	0.372113	0.217066	0.134374		1	-	1.92	0.000118413	56.8859	0.00718833	25	6.42607	0.880193
2.15	0	1	50.8005	0	0.416689	0.243069	0.150471		1	-	2.15	9.50375e-05	50.8005	0.00804943	25	6.42607	0.880193
2.39	0	1	45.6992	0	0.463203	0.270202	0.167268		1	-	2.39	0.000127458	45.6992	0.00894797	25	6.42607	0.880193
2.67	0	1	40.9067	0	0.51747	0.301857	0.186864		1	-	2.67	9.35881e-05	40.9067	0.00999626	25	6.42607	0.880193
2.98	0	1	36.6513	0	0.57755	0.336904	0.20856		1	-	2.98	0.000102754	36.6513	0.0111569	25	6.42607	0.880193
3.32	0	1	32.8979	0	0.643445	0.375343	0.232355		1	-	3.32	7.53785e-05	32.8979	0.0124298	25	6.42607	0.880193
3.71	0	1	29.4396	0	0.719031	0.419435	0.25965		1	-	3.71	7.53277e-05	29.4396	0.0138899	25	6.42607	0.880193
4.13	0	1	26.4458	0	0.800431	0.466918	0.289044		1	-	4.13	5.41382e-05	26.4458	0.0154624	25	6.42607	0.880193
4.61	0	1	23.6922	0	0.893459	0.521184	0.322638		1	-	4.61	6.97181e-05	23.6922	0.0172595	25	6.42607	0.880193
5.14	0	1	21.2492	0	0.996178	0.581104	0.359731		1	-	5.14	6.69509e-05	21.2492	0.0192437	25	6.42607	0.880193
5.73	0	1	19.0613	0	1.11052	0.647806	0.401023		1	-	5.73	4.92299e-05	19.0613	0.0214527	25	6.42607	0.880193
6.4	0	1	17.0658	0	1.24038	0.723553	0.447914		1	-	6.4	7.40308e-05	17.0658	0.0239611	25	6.42607	0.880193
7.13	0	1	15.3185	0	1.38186	0.806083	0.499004		1	-	7.13	5.35271e-05	15.3185	0.0266941	25	6.42607	0.880193
7.96	0	1	13.7212	0	1.54272	0.899919	0.557093		1	-	7.96	7.25612e-05	13.7212	0.0298016	25	6.42607	0.880193
8.87	0	1	12.3135	0	1.71908	1.0028	0.620781		1	-	8.87	7.31817e-05	12.3135	0.0332086	25	6.42607	0.880193
9.9	0	1	11.0324	0	1.91871	1.11925	0.692867		1	-	9.9	6.7777e-05	11.0324	0.0370648	25	6.42607	0.880193
11.04	0	1	9.89321	0	2.13965	1.24813	0.772651		1	-	11.04	8.27548e-05	9.89321	0.0413329	25	6.42607	0.880193
12.31	0	1	8.87254	0	2.38579	1.39171	0.861534		1	-	12.31	9.72601e-05	8.87254	0.0460876	25	6.42607	0.880193
13.73	0	1	7.95492	0	2.661	1.55225	0.960915		1	-	13.73	9.24279e-05	7.95492	0.051404	25	6.42607	0.880193
15.31	0.00185942	0.998141	7.13396	0.0690173	2.96721	1.73087	1.07149		0.973054	-	15.31	0.000176518	7.13396	0.0573194	25	6.42607	0.880193
17.08	0.00493037	0.99507	6.39467	0.154891	3.31026	1.93098	1.19537		0.937279	-	17.08	0.000291531	6.39467	0.0639461	25	6.42607	0.880193
19.05	0.0129787	0.987021	5.73339	0.265292	3.69206	2.1537	1.33324		0.861929	-	19.05	0.00076404	5.73339	0.0713217	25	6.42607	0.880193
21.25	0.0248539	0.975146	5.13981	0.405197	4.11844	2.40242	1.48721		0.772566	-	21.25	0.00112734	5.13981	0.0795583	25	6.42607	0.880193
23.7	0.0426561	0.957344	4.60848	0.676143	4.59327	2.67941	1.65868		0.664887	-	23.7	0.00169	4.60848	0.0887309	25	6.42607	0.880193
26.43	0.0686748	0.931325	4.13246	1	5.12237	2.98805	1.84974		0.538354	-	26.43	0.00247	4.13246	0.0989518	25	6.42607	0.880193
29.48	0.130657	0.869343	3.70492	0.980692	5.71349	3.33287	2.0632		0.296023	-	29.48	0.0058841	3.70492	0.110371	25	6.42607	0.880193
32.88	0.152567	0.847433	3.32181	0.684337	6.37244	3.71725	2.30116		0.227165	-	32.88	0.00208	3.32181	0.1231	25	6.42607	0.880193
36.67	0.172792	0.827208	2.97848	0.523	7.10697	4.14573	2.56641		0.176066	-	36.67	0.00192	2.97848	0.13729	25	6.42607	0.880193
40.9	0.192285	0.807715	2.67044	0.492013	7.92678	4.62396	2.86245		0.136475	-	40.9	0.00185047	2.67044	0.153126	25	6.42607	0.880193
45.62	0.210087	0.789913	2.39415	0.467016	8.84156	5.15758	3.19279		0.10741	-	45.62	0.00169	2.39415	0.170798	25	6.42607	0.880193
50.88	0.227468	0.772532	2.14664	0.451135	9.861	5.75225	3.56092		0.0845999	-	50.88	0.00165	2.14664	0.190491	25	6.42607	0.880193
56.75	0.244322	0.755678	1.9246	0.440119	10.9987	6.41588	3.97174		0.0668187	-	56.75	0.0016	1.9246	0.212467	25	6.42607	0.880193
63.29	0.26086	0.73914	1.72572	0.428347	12.2662	7.15526	4.42945		0.0527922	-	63.29	0.00157	1.72572	0.236953	25	6.42607	0.880193
70.59	0.276977	0.723023	1.54726	0.414486	13.681	7.98056	4.94035		0.041803	-	70.59	0.00153	1.54726	0.264283	25	6.42607	0.880193
78.73	0.292251	0.707749	1.38729	0.404979	15.2586	8.90083	5.51004		0.0334308	-	78.73	0.00145	1.38729	0.294759	25	6.42607	0.880193
87.81	0.307437	0.692563	1.24383	0.402273	17.0184	9.92738	6.14552		0.0267393	-	87.81	0.00144164	1.24383	0.328754	25	6.42607	0.880193
97.94	0.322962	0.677038	1.11518	0.39557	18.9816	11.0726	6.85448		0.0212404	-	97.94	0.00147377	1.11518	0.366679	25	6.42607	0.880193
109.23	0.33776	0.66224	0.999918	0.38517	21.1697	12.349	7.64463		0.0170266	-	109.23	0.00140481	0.999918	0.408948	25	6.42607	0.880193
121.83	0.351765	0.648235	0.896503	0.385035	23.6117	13.7735	8.52646		0.0138207	-	121.83	0.00132953	0.896503	0.456122	25	6.42607	0.880193
135.88	0.366827	0.633173	0.803805	0.393202	26.3348	15.3619	9.50977		0.011049	-	135.88	0.00142987	0.803805	0.508724	25	6.42607	0.880193
151.55	0.38179	0.61821	0.720693	0.396925	29.3717	17.1335	10.6065		0.0088356	-	151.55	0.00142044	0.720693	0.567391	25	6.42607	0.880193
169.03	0.397154	0.602846	0.646163	0.393637	32.7595	19.1097	11.8298		0.00700851	-	169.03	0.00145856	0.646163	0.632835	25	6.42607	0.880193
188.53	0.411691	0.588309	0.57933	0.390871	36.5388	21.3143	13.1946		0.00561887	-	188.53	0.00138005	0.57933	0.705841	25	6.42607	0.880193
210.27	0.426614	0.573386	0.519432	0.39053	40.7522	23.7721	14.7161		0.00447213	-	210.27	0.00141668	0.519432	0.787234	25	6.42607	0.880193
234.52	0.441613	0.558387	0.465721	0.384886	45.4521	26.5137	16.4132		0.00354561	-	234.52	0.00142383	0.465721	0.878024	25	6.42607	0.880193
261.57	0.455942	0.544058	0.417559	0.372124	50.6946	29.5718	18.3064		0.00283402	-	261.57	0.00136033	0.417559	0.979297	25	6.42607	0.880193
291.74	0.469957	0.530043	0.374378	0.355412	56.5418	32.9827	20.4179		0.00227459	-	291.74	0.00133039	0.374378	1.09225	25	6.42607	0.880193
325.38	0.482974	0.517026	0.335672	0.33873	63.0615	36.7859	22.7722		0.00185684	-	325.38	0.0012358	0.335672	1.2182	25	6.42607	0.880193
362.91	0.495513	0.504487	0.300959	0.328753	70.3352	41.0289	25.3988		0.00153336	-	362.91	0.00119036	0.300959	1.35871	25	6.42607	0.880193
404.76	0.507723	0.492277	0.269841	0.330416	78.4461	45.7602	28.3278		0.00128016	-	404.76	0.00115908	0.269841	1.51539	25	6.42607	0.880193
451.44	0.520323	0.479677	0.241939	0.341658	87.4931	51.0376	31.5947		0.0010701	-	451.44	0.00119619	0.241939	1.69015	25	6.42607	0.880193
503.51	0.533724	0.466276	0.216919	0.355646	97.5847	56.9244	35.2389		0.000890508	-	503.51	0.00127214	0.216919	1.8851	25	6.42607	0.880193
561.58	0.5473	0.4527	0.194489	0.373238	108.839	63.4895	39.303		0.000744249	-	561.58	0.00128881	0.194489	2.10251	25	6.42607	0.880193
626.35	0.56181	0.43819	0.174377	0.399045	121.392	70.8121	43.8361		0.00061859	-	626.35	0.00137744	0.174377	2.345	25	6.42607	0.880193
698.58	0.577534	0.422466	0.156347	0.429068	135.391	78.9781	48.8912		0.000509122	-	698.58	0.00149268	0.156347	2.61543	25	6.42607	0.880193
779.15	0.594475	0.405525	0.14018	0.456646	151.006	88.0869	54.53		0.000414308	-	779.15	0.00160827	0.14018	2.91707	25	6.42607	0.880193
869.01	0.612308	0.387692	0.125684	0.481317	168.422	98.2461	60.819		0.000334075	-	869.01	0.00169294	0.125684	3.2535	25	6.42607	0.880193
969.23	0.630978	0.369022	0.112688	0.501091	187.845	109.576	67.8331		0.000266552	-	969.23	0.00177237	0.112688	3.62872	25	6.42607	0.880193
1081.02	0.65074	0.34926	0.101035	0.51186	209.511	122.215	75.6569		0.000209096	-	1081.02	0.00187603	0.101035	4.04725	25	6.42607	0.880193
1205.69	0.669832	0.330168	0.090588	0.518123	233.673	136.309	84.3821		0.000164474	-	1205.69	0.00181247	0.090588	4.51401	25	6.42607	0.880193
1344.74	0.690091	0.309909	0.0812209	0.518094	260.623	152.03	94.1137		0.00012641	-	1344.74	0.00192324	0.0812209	5.0346	25	6.42607	0.880193
1499.83	0.709666	0.290334	0.0728223	0.504955	290.68	169.564	104.968		9.68447e-05	-	1499.83	0.00185829	0.0728223	5.61524	25	6.42607	0.880193
1672.81	0.728454	0.271546	0.0652919	0.486258	324.205	189.12	117.074		7.40326e-05	-	1672.81	0.00178362	0.0652919	6.26287	25	6.42607	0.880193
1865.74	0.7465	0.2535	0.0585403	0.469742	361.597	210.932	130.577		5.64199e-05	-	1865.74	0.00171305	0.0585403	6.98518	25	6.42607	0.880193
2080.91	0.764139	0.235861	0.0524871	0.45172	403.299	235.258	145.636		4.25796e-05	-	2080.91	0.00167455	0.0524871	7.79076	25	6.42607	0.880193
2320.91	0.780993	0.219007	0.0470596	0.431185	449.813	262.391	162.432		3.19489e-05	-	2320.91	0.0016	0.0470596	8.6893	25	6.42607	0.880193
2588.58	0.796689	0.203311	0.0421934	0.409147	501.69	292.652	181.166		2.39906e-05	-	2588.58	0.00149	0.0421934	9.69144	25	6.42607	0.880193
2887.12	0.812384	0.187616	0.0378304	0.380805	559.55	326.404	202.06		1.75931e-05	-	2887.12	0.00149	0.0378304	10.8091	25	6.42607	0.880193
3220.09	0.825645	0.174355	0.0339186	0.352627	624.082	364.048	225.363		1.32478e-05	-	3220.09	0.00125893	0.0339186	12.0558	25	6.42607	0.880193
3591.47	0.838758	0.161242	0.0304112	0.333695	696.059	406.034	251.355		9.79388e-06	-	3591.47	0.00124478	0.0304112	13.4462	25	6.42607	0.880193
4005.67	0.85106	0.14894	0.0272666	0.316194	776.334	452.862	280.343		7.18889e-06	-	4005.67	0.00116789	0.0272666	14.9969	25	6.42607	0.880193
4467.65	0.862923	0.137077	0.0244471	0.288695	865.87	505.091	312.675		5.16962e-06	-	4467.65	0.00112615	0.0244471	16.7265	25	6.42607	0.880193
4982.91	0.873367	0.126633	0.0219191	0.24774	965.732	563.344	348.737		3.74044e-06	-	4982.91	0.000991508	0.0219191	18.6556	25	6.42607	0.880193
5557.59	0.881842	0.118158	0.0196526	0.20293	1077.11	628.314	388.956		2.80817e-06	-	5557.59	0.000804558	0.0196526	20.8072	25	6.42607	0.880193
6198.55	0.888479	0.111521	0.0176204	0.17626	1201.33	700.778	433.815		2.22134e-06	-	6198.55	0.00063	0.0176204	23.2069	25	6.42607	0.880193
6913.43	0.894345	0.105655	0.0157984	0.175588	1339.88	781.599	483.847		1.80432e-06	-	6913.43	0.000556909	0.0157984	25.8833	25	6.42607	0.880193
7710.76	0.901905	0.0980949	0.0141648	0.183846	1494.41	871.741	539.649		1.37231e-06	-	7710.76	0.000717685	0.0141648	28.8685	25	6.42607	0.880193
8600.05	0.908329	0.0916711	0.0127	0.184481	1666.77	972.28	601.888		1.07722e-06	-	8600.05	0.000609815	0.0127	32.1979	25	6.42607	0.880193
9591.9	0.916359	0.0836408	0.0113868	0.168715	1859	1084.41	671.304		7.80674e-07	-	9591.9	0.000762336	0.0113868	35.9113	25	6.42607	0.880193
10698.1	0.921478	0.0785221	0.0102093	0.150646	2073.39	1209.48	748.726		6.2872e-07	-	10698.1	0.000485927	0.0102093	40.053	25	6.42607	0.880193
11932	0.926859	0.0731415	0.00915365	0.150084	2312.52	1348.97	835.077		5.00315e-07	-	11932	0.000510797	0.00915365	44.6723	25	6.42607	0.880193
13308.1	0.933093	0.0669074	0.00820712	0.147351	2579.22	1504.55	931.386		3.80722e-07	-	13308.1	0.000591807	0.00820712	49.8244	25	6.42607	0.880193
14842.9	0.938721	0.0612785	0.00735846	0.132349	2876.69	1678.07	1038.8		2.93915e-07	-	14842.9	0.000534363	0.00735846	55.5707	25	6.42607	0.880193
16554.8	0.942514	0.0574863	0.00659756	0.132257	3208.46	1871.6	1158.61		2.46903e-07	-	16554.8	0.00036	0.00659756	61.9797	25	6.42607	0.880193
18464	0.948221	0.0517791	0.00591534	0.14608	3578.49	2087.45	1292.23		1.90025e-07	-	18464	0.000541799	0.00591534	69.1278	25	6.42607	0.880193
20593.5	0.95427	0.0457299	0.00530367	0.149346	3991.2	2328.2	1441.27		1.41563e-07	-	20593.5	0.000574261	0.00530367	77.1004	25	6.42607	0.880193
22968.6	0.959584	0.040416	0.00475524	0.139059	4451.51	2596.71	1607.49		1.0734e-07	-	22968.6	0.000504456	0.00475524	85.9924	25	6.42607	0.880193
25617.5	0.965155	0.034845	0.00426353	0.117463	4964.9	2896.19	1792.88		7.84978e-08	-	25617.5	0.000528872	0.00426353	95.91	25	6.42607	0.880193
28572	0.968694	0.0313063	0.00382266	0.104558	5537.51	3230.21	1999.66		6.37704e-08	-	28572	0.000335932	0.00382266	106.971	25	6.42607	0.880193
31867.2	0.971733	0.0282669	0.00342737	0.126977	6176.16	3602.76	2230.28		5.36015e-08	-	31867.2	0.000288539	0.00342737	119.308	25	6.42607	0.880193
35542.5	0.97819	0.0218101	0.00307297	0.157482	6888.46	4018.27	2487.5		3.62359e-08	-	35542.5	0.000612959	0.00307297	133.068	25	6.42607	0.880193
39641.7	0.984735	0.0152649	0.00275521	0.15966	7682.91	4481.7	2774.38		2.20848e-08	-	39641.7	0.000621349	0.00275521	148.415	25	6.42607	0.880193
44213.6	0.990529	0.00947138	0.00247031	0.143042	8568.98	4998.57	3094.35		1.20156e-08	-	44213.6	0.000549987	0.00247031	165.532	25	6.42607	0.880193
49312.7	0.995556	0.00444365	0.00221486	0.0979802	9557.25	5575.06	3451.23		4.99095e-09	-	49312.7	0.000477292	0.00221486	184.623	25	6.42607	0.880193
55000	1	0	0.00198584	0	10659.5	6218.03	3849.26		0.000	-	55000	0.000421844	0.00198584	205.916	25	6.42607	0.880193
		Equiv.		Normalized	Equivalent			Height			RAW DATA
	Mercury	Water	Pore	Pore	Injection Pressure,			Above	Normalized			Incremental
Injection	Satn,	Satn,	Throat	Size	psia			Free	Permeability		Injection	Hg	Pore
Pressure,	fraction	fraction	Radius,	Distribution	A/B	O/B	O/B	Water,	Distribution	J	Pressure,	Injected,	Radii
psia	Vp	Vp	microns	Function	(Lab)	(Lab)	(Res)	feet	Function	Function	psia	cm3/g	microns
1	0	1	109.221	0	0.193809	0.113055	0.0699865		1	-	1	0	109.221	0.00865818	26	14.8726	1.74494
1.12	0	1	97.5187	0	0.217066	0.126622	0.0783849		1	-	1.12	0.000221939	97.5187	0.00969716	26	14.8726	1.74494
1.24	0	1	88.0815	0	0.240323	0.140188	0.0867833		1	-	1.24	0.000202521	88.0815	0.0107361	26	14.8726	1.74494
1.39	0	1	78.5763	0	0.269394	0.157147	0.0972813		1	-	1.39	0.000200836	78.5763	0.0120349	26	14.8726	1.74494
1.55	0	1	70.4652	0	0.300404	0.175236	0.108479		1	-	1.55	0.000158719	70.4652	0.0134202	26	14.8726	1.74494
1.73	0	1	63.1335	0	0.335289	0.195585	0.121077		1	-	1.73	0.000150025	63.1335	0.0149786	26	14.8726	1.74494
1.92	0	1	56.8859	0	0.372113	0.217066	0.134374		1	-	1.92	0.000147344	56.8859	0.0166237	26	14.8726	1.74494
2.15	0	1	50.8005	0	0.416689	0.243069	0.150471		1	-	2.15	0.000114535	50.8005	0.0186151	26	14.8726	1.74494
2.39	0	1	45.6992	0	0.463203	0.270202	0.167268		1	-	2.39	9.48412e-05	45.6992	0.020693	26	14.8726	1.74494
2.67	0	1	40.9067	0	0.51747	0.301857	0.186864		1	-	2.67	9.94815e-05	40.9067	0.0231173	26	14.8726	1.74494
2.98	0	1	36.6513	0	0.57755	0.336904	0.20856		1	-	2.98	9.10028e-05	36.6513	0.0258014	26	14.8726	1.74494
3.32	0	1	32.8979	0	0.643445	0.375343	0.232355		1	-	3.32	9.03839e-05	32.8979	0.0287451	26	14.8726	1.74494
3.71	0	1	29.4396	0	0.719031	0.419435	0.25965		1	-	3.71	6.8597e-05	29.4396	0.0321218	26	14.8726	1.74494
4.13	0	1	26.4458	0	0.800431	0.466918	0.289044		1	-	4.13	8.43047e-05	26.4458	0.0357583	26	14.8726	1.74494
4.61	0	1	23.6922	0	0.893459	0.521184	0.322638		1	-	4.61	4.39864e-05	23.6922	0.0399142	26	14.8726	1.74494
5.14	0	1	21.2492	0	0.996178	0.581104	0.359731		1	-	5.14	7.67224e-05	21.2492	0.044503	26	14.8726	1.74494
5.73	0	1	19.0613	0	1.11052	0.647806	0.401023		1	-	5.73	5.43012e-05	19.0613	0.0496114	26	14.8726	1.74494
6.4	0	1	17.0658	0	1.24038	0.723553	0.447914		1	-	6.4	6.09537e-05	17.0658	0.0554123	26	14.8726	1.74494
7.13	0	1	15.3185	0	1.38186	0.806083	0.499004		1	-	7.13	5.39082e-05	15.3185	0.0617328	26	14.8726	1.74494
7.96	0	1	13.7212	0	1.54272	0.899919	0.557093		1	-	7.96	8.93432e-05	13.7212	0.0689191	26	14.8726	1.74494
8.87	0	1	12.3135	0	1.71908	1.0028	0.620781		1	-	8.87	8.40453e-05	12.3135	0.076798	26	14.8726	1.74494
9.9	0	1	11.0324	0	1.91871	1.11925	0.692867		1	-	9.9	7.74576e-05	11.0324	0.085716	26	14.8726	1.74494
11.04	0	1	9.89321	0	2.13965	1.24813	0.772651		1	-	11.04	0.000120111	9.89321	0.0955863	26	14.8726	1.74494
12.31	0	1	8.87254	0	2.38579	1.39171	0.861534		1	-	12.31	0.000168059	8.87254	0.106582	26	14.8726	1.74494
13.73	0	1	7.95492	0	2.661	1.55225	0.960915		1	-	13.73	0.00032006	7.95492	0.118877	26	14.8726	1.74494
15.31	0.00888283	0.991117	7.13396	0.334879	2.96721	1.73087	1.07149		0.939717	-	15.31	0.000938029	7.13396	0.132557	26	14.8726	1.74494
17.08	0.0334483	0.966552	6.39467	0.612068	3.31026	1.93098	1.19537		0.805698	-	17.08	0.00259411	6.39467	0.147882	26	14.8726	1.74494
19.05	0.0687434	0.931257	5.73339	0.807804	3.69206	2.1537	1.33324		0.650948	-	19.05	0.00372717	5.73339	0.164938	26	14.8726	1.74494
21.25	0.112012	0.887988	5.13981	0.929998	4.11844	2.40242	1.48721		0.498464	-	21.25	0.00456921	5.13981	0.183986	26	14.8726	1.74494
23.7	0.157553	0.842447	4.60848	1	4.59327	2.67941	1.65868		0.369463	-	23.7	0.00480914	4.60848	0.205199	26	14.8726	1.74494
26.43	0.207701	0.792299	4.13246	0.97324	5.12237	2.98805	1.84974		0.255255	-	26.43	0.00529556	4.13246	0.228836	26	14.8726	1.74494
29.48	0.255525	0.744475	3.70492	0.806729	5.71349	3.33287	2.0632		0.167691	-	29.48	0.00505028	3.70492	0.255243	26	14.8726	1.74494
32.88	0.284124	0.715876	3.32181	0.622527	6.37244	3.71725	2.30116		0.125601	-	32.88	0.00302	3.32181	0.284681	26	14.8726	1.74494
36.67	0.309881	0.690119	2.97848	0.537862	7.10697	4.14573	2.56641		0.0951253	-	36.67	0.00272	2.97848	0.317495	26	14.8726	1.74494
40.9	0.334467	0.665533	2.67044	0.505901	7.92678	4.62396	2.86245		0.07174	-	40.9	0.00259623	2.67044	0.354119	26	14.8726	1.74494
45.62	0.358292	0.641708	2.39415	0.47451	8.84156	5.15758	3.19279		0.0535237	-	45.62	0.00251595	2.39415	0.394986	26	14.8726	1.74494
50.88	0.378713	0.621287	2.14664	0.449203	9.861	5.75225	3.56092		0.0409726	-	50.88	0.00215653	2.14664	0.440528	26	14.8726	1.74494
56.75	0.400923	0.599077	1.9246	0.418663	10.9987	6.41588	3.97174		0.0299997	-	56.75	0.00234531	1.9246	0.491352	26	14.8726	1.74494
63.29	0.419133	0.580867	1.72572	0.378194	12.2662	7.15526	4.42945		0.0227667	-	63.29	0.00192302	1.72572	0.547976	26	14.8726	1.74494
70.59	0.4358	0.5642	1.54726	0.345774	13.681	7.98056	4.94035		0.0174448	-	70.59	0.00176	1.54726	0.611181	26	14.8726	1.74494
78.73	0.451993	0.548007	1.38729	0.321239	15.2586	8.90083	5.51004		0.0132881	-	78.73	0.00171	1.38729	0.681658	26	14.8726	1.74494
87.81	0.465989	0.534011	1.24383	0.302223	17.0184	9.92738	6.14552		0.0103999	-	87.81	0.00147802	1.24383	0.760275	26	14.8726	1.74494
97.94	0.480273	0.519727	1.11518	0.287992	18.9816	11.0726	6.85448		0.00803063	-	97.94	0.00150831	1.11518	0.847982	26	14.8726	1.74494
109.23	0.493569	0.506431	0.999918	0.273671	21.1697	12.349	7.64463		0.0062575	-	109.23	0.00140414	0.999918	0.945733	26	14.8726	1.74494
121.83	0.50577	0.49423	0.896503	0.264346	23.6117	13.7735	8.52646		0.00494952	-	121.83	0.00128844	0.896503	1.05483	26	14.8726	1.74494
135.88	0.518511	0.481489	0.803805	0.25822	26.3348	15.3619	9.50977		0.00385161	-	135.88	0.00134537	0.803805	1.17647	26	14.8726	1.74494
151.55	0.530386	0.469614	0.720693	0.248392	29.3717	17.1335	10.6065		0.00302893	-	151.55	0.00125404	0.720693	1.31215	26	14.8726	1.74494
169.03	0.542018	0.457982	0.646163	0.236221	32.7595	19.1097	11.8298		0.00238117	-	169.03	0.0012283	0.646163	1.46349	26	14.8726	1.74494
188.53	0.552722	0.447278	0.57933	0.227141	36.5388	21.3143	13.1946		0.00190195	-	188.53	0.00113043	0.57933	1.63233	26	14.8726	1.74494
210.27	0.563206	0.436794	0.519432	0.223253	40.7522	23.7721	14.7161		0.00152468	-	210.27	0.00110707	0.519432	1.82056	26	14.8726	1.74494
234.52	0.573938	0.426062	0.465721	0.219414	45.4521	26.5137	16.4132		0.00121421	-	234.52	0.0011333	0.465721	2.03052	26	14.8726	1.74494
261.57	0.584038	0.415962	0.417559	0.212572	50.6946	29.5718	18.3064		0.000979334	-	261.57	0.00106652	0.417559	2.26472	26	14.8726	1.74494
291.74	0.594061	0.405939	0.374378	0.205532	56.5418	32.9827	20.4179		0.000791949	-	291.74	0.00105849	0.374378	2.52594	26	14.8726	1.74494
325.38	0.603376	0.396624	0.335672	0.200435	63.0615	36.7859	22.7722		0.000651966	-	325.38	0.000983626	0.335672	2.8172	26	14.8726	1.74494
362.91	0.61301	0.38699	0.300959	0.197252	70.3352	41.0289	25.3988		0.00053557	-	362.91	0.00101741	0.300959	3.14214	26	14.8726	1.74494
404.76	0.621958	0.378042	0.269841	0.197613	78.4461	45.7602	28.3278		0.000448674	-	404.76	0.000944853	0.269841	3.50448	26	14.8726	1.74494
451.44	0.631512	0.368488	0.241939	0.202393	87.4931	51.0376	31.5947		0.00037408	-	451.44	0.00100894	0.241939	3.90865	26	14.8726	1.74494
503.51	0.641124	0.358876	0.216919	0.210475	97.5847	56.9244	35.2389		0.000313754	-	503.51	0.00101503	0.216919	4.35948	26	14.8726	1.74494
561.58	0.651241	0.348759	0.194489	0.222419	108.839	63.4895	39.303		0.000262714	-	561.58	0.00106831	0.194489	4.86226	26	14.8726	1.74494
626.35	0.662123	0.337877	0.174377	0.23706	121.392	70.8121	43.8361		0.000218579	-	626.35	0.00114915	0.174377	5.42305	26	14.8726	1.74494
698.58	0.673654	0.326346	0.156347	0.252829	135.391	78.9781	48.8912		0.000180985	-	698.58	0.00121765	0.156347	6.04843	26	14.8726	1.74494
779.15	0.685973	0.314027	0.14018	0.27039	151.006	88.0869	54.53		0.000148697	-	779.15	0.0013009	0.14018	6.74602	26	14.8726	1.74494
869.01	0.69918	0.30082	0.125684	0.288251	168.422	98.2461	60.819		0.00012087	-	869.01	0.0013947	0.125684	7.52404	26	14.8726	1.74494
969.23	0.713353	0.286647	0.112688	0.302922	187.845	109.576	67.8331		9.68638e-05	-	969.23	0.00149672	0.112688	8.39177	26	14.8726	1.74494
1081.02	0.727933	0.272067	0.101035	0.313833	209.511	122.215	75.6569		7.70134e-05	-	1081.02	0.00153956	0.101035	9.35966	26	14.8726	1.74494
1205.69	0.743059	0.256941	0.090588	0.321985	233.673	136.309	84.3821		6.04571e-05	-	1205.69	0.00159734	0.090588	10.4391	26	14.8726	1.74494
1344.74	0.758488	0.241512	0.0812209	0.325098	260.623	152.03	94.1137		4.68816e-05	-	1344.74	0.00162928	0.0812209	11.643	26	14.8726	1.74494
1499.83	0.774043	0.225957	0.0728223	0.320504	290.68	169.564	104.968		3.58788e-05	-	1499.83	0.00164267	0.0728223	12.9858	26	14.8726	1.74494
1672.81	0.788942	0.211058	0.0652919	0.310778	324.205	189.12	117.074		2.74073e-05	-	1672.81	0.00157331	0.0652919	14.4835	26	14.8726	1.74494
1865.74	0.803392	0.196608	0.0585403	0.297447	361.597	210.932	130.577		2.08022e-05	-	1865.74	0.00152597	0.0585403	16.1539	26	14.8726	1.74494
2080.91	0.817353	0.182647	0.0524871	0.281937	403.299	235.258	145.636		1.56725e-05	-	2080.91	0.00147422	0.0524871	18.0169	26	14.8726	1.74494
2320.91	0.829741	0.170259	0.0470596	0.270128	449.813	262.391	162.432		1.20132e-05	-	2320.91	0.00130821	0.0470596	20.0948	26	14.8726	1.74494
2588.58	0.842897	0.157103	0.0421934	0.25758	501.69	292.652	181.166		8.8894e-06	-	2588.58	0.00138922	0.0421934	22.4124	26	14.8726	1.74494
2887.12	0.85449	0.14551	0.0378304	0.240647	559.55	326.404	202.06		6.67636e-06	-	2887.12	0.00122429	0.0378304	24.9972	26	14.8726	1.74494
3220.09	0.865293	0.134707	0.0339186	0.225974	624.082	364.048	225.363		5.01874e-06	-	3220.09	0.00114074	0.0339186	27.8801	26	14.8726	1.74494
3591.47	0.875981	0.124019	0.0304112	0.213074	696.059	406.034	251.355		3.70021e-06	-	3591.47	0.00112874	0.0304112	31.0956	26	14.8726	1.74494
4005.67	0.885396	0.114604	0.0272666	0.200184	776.334	452.862	280.343		2.76663e-06	-	4005.67	0.000994191	0.0272666	34.6818	26	14.8726	1.74494
4467.65	0.894885	0.105115	0.0244471	0.184359	865.87	505.091	312.675		2.01018e-06	-	4467.65	0.00100207	0.0244471	38.6817	26	14.8726	1.74494
4982.91	0.903211	0.096789	0.0219191	0.165247	965.732	563.344	348.737		1.47666e-06	-	4982.91	0.000879176	0.0219191	43.1429	26	14.8726	1.74494
5557.59	0.910092	0.0899079	0.0196526	0.150727	1077.11	628.314	388.956		1.12219e-06	-	5557.59	0.000726648	0.0196526	48.1186	26	14.8726	1.74494
6198.55	0.917493	0.0825066	0.0176204	0.138377	1201.33	700.778	433.815		8.1569e-07	-	6198.55	0.000781573	0.0176204	53.6681	26	14.8726	1.74494
6913.43	0.923338	0.076662	0.0157984	0.1254	1339.88	781.599	483.847		6.2112e-07	-	6913.43	0.000617199	0.0157984	59.8577	26	14.8726	1.74494
7710.76	0.929065	0.0709353	0.0141648	0.115965	1494.41	871.741	539.649		4.67868e-07	-	7710.76	0.000604734	0.0141648	66.7611	26	14.8726	1.74494
8600.05	0.934386	0.0656138	0.0127	0.107735	1666.77	972.28	601.888		3.53387e-07	-	8600.05	0.000561953	0.0127	74.4608	26	14.8726	1.74494
9591.9	0.939265	0.0607351	0.0113868	0.0987884	1859	1084.41	671.304		2.69015e-07	-	9591.9	0.000515193	0.0113868	83.0484	26	14.8726	1.74494
10698.1	0.943692	0.0563079	0.0102093	0.0935921	2073.39	1209.48	748.726		2.07466e-07	-	10698.1	0.000467516	0.0102093	92.6264	26	14.8726	1.74494
11932	0.947823	0.0521772	0.00915365	0.0902634	2312.52	1348.97	835.077		1.61303e-07	-	11932	0.000436202	0.00915365	103.309	26	14.8726	1.74494
13308.1	0.952675	0.0473254	0.00820712	0.0805579	2579.22	1504.55	931.386		1.17714e-07	-	13308.1	0.000512354	0.00820712	115.224	26	14.8726	1.74494
14842.9	0.955445	0.044555	0.00735846	0.0720411	2876.69	1678.07	1038.8		9.77063e-08	-	14842.9	0.000292547	0.00735846	128.513	26	14.8726	1.74494
16554.8	0.958922	0.0410784	0.00659756	0.0724843	3208.46	1871.6	1158.61		7.75223e-08	-	16554.8	0.000367127	0.00659756	143.334	26	14.8726	1.74494
18464	0.962581	0.037419	0.00591534	0.0731072	3578.49	2087.45	1292.23		6.04432e-08	-	18464	0.000386439	0.00591534	159.865	26	14.8726	1.74494
20593.5	0.965822	0.0341778	0.00530367	0.0713467	3991.2	2328.2	1441.27		4.82827e-08	-	20593.5	0.000342272	0.00530367	178.302	26	14.8726	1.74494
22968.6	0.969299	0.0307011	0.00475524	0.0706648	4451.51	2596.71	1607.49		3.77971e-08	-	22968.6	0.000367135	0.00475524	198.866	26	14.8726	1.74494
25617.5	0.972475	0.0275249	0.00426353	0.0715179	4964.9	2896.19	1792.88		3.00963e-08	-	25617.5	0.00033541	0.00426353	221.801	26	14.8726	1.74494
28572	0.976007	0.0239934	0.00382266	0.0743079	5537.51	3230.21	1999.66		2.32133e-08	-	28572	0.000372924	0.00382266	247.382	26	14.8726	1.74494
31867.2	0.979461	0.0205392	0.00342737	0.0800051	6176.16	3602.76	2230.28		1.78011e-08	-	31867.2	0.000364773	0.00342737	275.912	26	14.8726	1.74494
35542.5	0.983437	0.0165632	0.00307297	0.0877766	6888.46	4018.27	2487.5		1.27933e-08	-	35542.5	0.000419863	0.00307297	307.733	26	14.8726	1.74494
39641.7	0.987879	0.0121208	0.00275521	0.094278	7682.91	4481.7	2774.38		8.29537e-09	-	39641.7	0.000469118	0.00275521	343.225	26	14.8726	1.74494
44213.6	0.992374	0.00762575	0.00247031	0.0933277	8568.98	4998.57	3094.35		4.63669e-09	-	44213.6	0.000474676	0.00247031	382.809	26	14.8726	1.74494
49312.7	0.99725	0.00275022	0.00221486	0.065089	9557.25	5575.06	3451.23		1.44658e-09	-	49312.7	0.000514857	0.00221486	426.958	26	14.8726	1.74494
55000	1	0	0.00198584	0	10659.5	6218.03	3849.26		0.000	-	55000	0.000290424	0.00198584	476.2	26	14.8726	1.74494
		Equiv.		Normalized	Equivalent			Height			RAW DATA
	Mercury	Water	Pore	Pore	Injection Pressure,			Above	Normalized			Incremental
Injection	Satn,	Satn,	Throat	Size	psia			Free	Permeability		Injection	Hg	Pore
Pressure,	fraction	fraction	Radius,	Distribution	A/B	O/B	O/B	Water,	Distribution	J	Pressure,	Injected,	Radii
psia	Vp	Vp	microns	Function	(Lab)	(Lab)	(Res)	feet	Function	Function	psia	cm3/g	microns
1	0	1	109.221	0	0.193809	0.113055	0.0699865		1	-	1	0	109.221	0.0033736	27	5.292	0.783
1.12	0	1	97.5187	0	0.217066	0.126622	0.0783849		1	-	1.12	0.00017913	97.5187	0.00377844	27	5.292	0.783
1.24	0	1	88.0815	0	0.240323	0.140188	0.0867833		1	-	1.24	0.000162601	88.0815	0.00418327	27	5.292	0.783
1.39	0	1	78.5763	0	0.269394	0.157147	0.0972813		1	-	1.39	0.000278626	78.5763	0.00468931	27	5.292	0.783
1.55	0	1	70.4652	0	0.300404	0.175236	0.108479		1	-	1.55	0.000121615	70.4652	0.00522908	27	5.292	0.783
1.73	0	1	63.1335	0	0.335289	0.195585	0.121077		1	-	1.73	0.000121984	63.1335	0.00583633	27	5.292	0.783
1.92	0	1	56.8859	0	0.372113	0.217066	0.134374		1	-	1.92	8.78524e-05	56.8859	0.00647732	27	5.292	0.783
2.15	0	1	50.8005	0	0.416689	0.243069	0.150471		1	-	2.15	6.31867e-05	50.8005	0.00725325	27	5.292	0.783
2.39	0	1	45.6992	0	0.463203	0.270202	0.167268		1	-	2.39	9.41388e-05	45.6992	0.00806291	27	5.292	0.783
2.67	0	1	40.9067	0	0.51747	0.301857	0.186864		1	-	2.67	6.71786e-05	40.9067	0.00900752	27	5.292	0.783
2.98	0	1	36.6513	0	0.57755	0.336904	0.20856		1	-	2.98	3.36193e-05	36.6513	0.0100533	27	5.292	0.783
3.32	0	1	32.8979	0	0.643445	0.375343	0.232355		1	-	3.32	7.57393e-05	32.8979	0.0112004	27	5.292	0.783
3.71	0	1	29.4396	0	0.719031	0.419435	0.25965		1	-	3.71	4.46867e-05	29.4396	0.0125161	27	5.292	0.783
4.13	0	1	26.4458	0	0.800431	0.466918	0.289044		1	-	4.13	4.2899e-05	26.4458	0.013933	27	5.292	0.783
4.61	0	1	23.6922	0	0.893459	0.521184	0.322638		1	-	4.61	5.34179e-05	23.6922	0.0155523	27	5.292	0.783
5.14	0	1	21.2492	0	0.996178	0.581104	0.359731		1	-	5.14	4.20408e-05	21.2492	0.0173403	27	5.292	0.783
5.73	0	1	19.0613	0	1.11052	0.647806	0.401023		1	-	5.73	3.35425e-05	19.0613	0.0193307	27	5.292	0.783
6.4	0	1	17.0658	0	1.24038	0.723553	0.447914		1	-	6.4	5.2962e-05	17.0658	0.0215911	27	5.292	0.783
7.13	0	1	15.3185	0	1.38186	0.806083	0.499004		1	-	7.13	3.32203e-05	15.3185	0.0240538	27	5.292	0.783
7.96	0	1	13.7212	0	1.54272	0.899919	0.557093		1	-	7.96	5.65406e-05	13.7212	0.0268539	27	5.292	0.783
8.87	0	1	12.3135	0	1.71908	1.0028	0.620781		1	-	8.87	3.80441e-05	12.3135	0.0299239	27	5.292	0.783
9.9	0	1	11.0324	0	1.91871	1.11925	0.692867		1	-	9.9	3.78448e-05	11.0324	0.0333987	27	5.292	0.783
11.04	0	1	9.89321	0	2.13965	1.24813	0.772651		1	-	11.04	4.74788e-05	9.89321	0.0372446	27	5.292	0.783
12.31	0	1	8.87254	0	2.38579	1.39171	0.861534		1	-	12.31	4.72832e-05	8.87254	0.0415291	27	5.292	0.783
13.73	0	1	7.95492	0	2.661	1.55225	0.960915		1	-	13.73	3.32617e-05	7.95492	0.0463196	27	5.292	0.783
15.31	0	1	7.13396	0	2.96721	1.73087	1.07149		1	-	15.31	5.69839e-05	7.13396	0.0516499	27	5.292	0.783
17.08	0	1	6.39467	0	3.31026	1.93098	1.19537		1	-	17.08	5.71702e-05	6.39467	0.0576211	27	5.292	0.783
19.05	0	1	5.73339	0	3.69206	2.1537	1.33324		1	-	19.05	8.57511e-05	5.73339	0.0642671	27	5.292	0.783
21.25	0.00128534	0.998715	5.13981	0.194652	4.11844	2.40242	1.48721		0.975279	-	21.25	0.000107655	5.13981	0.0716891	27	5.292	0.783
23.7	0.00810373	0.991896	4.60848	0.484813	4.59327	2.67941	1.65868		0.869874	-	23.7	0.000571082	4.60848	0.0799544	27	5.292	0.783
26.43	0.021572	0.978428	4.13246	0.760989	5.12237	2.98805	1.84974		0.702474	-	26.43	0.00112805	4.13246	0.0891643	27	5.292	0.783
29.48	0.0503005	0.9497	3.70492	0.718433	5.71349	3.33287	2.0632		0.41541	-	29.48	0.00240619	3.70492	0.0994538	27	5.292	0.783
32.88	0.0595634	0.940437	3.32181	0.456748	6.37244	3.71725	2.30116		0.341008	-	32.88	0.000775831	3.32181	0.110924	27	5.292	0.783
36.67	0.0668465	0.933154	2.97848	0.327015	7.10697	4.14573	2.56641		0.29398	-	36.67	0.00061	2.97848	0.12371	27	5.292	0.783
40.9	0.0741295	0.92587	2.67044	0.33993	7.92678	4.62396	2.86245		0.256173	-	40.9	0.00061	2.67044	0.13798	27	5.292	0.783
45.62	0.0824871	0.917513	2.39415	0.37732	8.84156	5.15758	3.19279		0.2213	-	45.62	0.0007	2.39415	0.153904	27	5.292	0.783
50.88	0.0920386	0.907961	2.14664	0.412694	9.861	5.75225	3.56092		0.189262	-	50.88	0.0008	2.14664	0.171649	27	5.292	0.783
56.75	0.101796	0.898204	1.9246	0.452115	10.9987	6.41588	3.97174		0.162952	-	56.75	0.000817253	1.9246	0.191452	27	5.292	0.783
63.29	0.1129	0.8871	1.72572	0.497236	12.2662	7.15526	4.42945		0.138883	-	63.29	0.00093	1.72572	0.213515	27	5.292	0.783
70.59	0.12553	0.87447	1.54726	0.536796	13.681	7.98056	4.94035		0.116874	-	70.59	0.00105784	1.54726	0.238143	27	5.292	0.783
78.73	0.137793	0.862207	1.38729	0.584973	15.2586	8.90083	5.51004		0.0996939	-	78.73	0.00102713	1.38729	0.265604	27	5.292	0.783
87.81	0.152659	0.847341	1.24383	0.639951	17.0184	9.92738	6.14552		0.0829523	-	87.81	0.00124511	1.24383	0.296236	27	5.292	0.783
97.94	0.168335	0.831665	1.11518	0.677023	18.9816	11.0726	6.85448		0.0687607	-	97.94	0.00131298	1.11518	0.330411	27	5.292	0.783
109.23	0.184452	0.815548	0.999918	0.721388	21.1697	12.349	7.64463		0.0570315	-	109.23	0.00134989	0.999918	0.368499	27	5.292	0.783
121.83	0.201155	0.798845	0.896503	0.79562	23.6117	13.7735	8.52646		0.0472593	-	121.83	0.00139899	0.896503	0.411006	27	5.292	0.783
135.88	0.222284	0.777716	0.803805	0.853196	26.3348	15.3619	9.50977		0.0373224	-	135.88	0.00176964	0.803805	0.458405	27	5.292	0.783
151.55	0.241865	0.758135	0.720693	0.877001	29.3717	17.1335	10.6065		0.0299194	-	151.55	0.00164002	0.720693	0.51127	27	5.292	0.783
169.03	0.263023	0.736977	0.646163	0.897055	32.7595	19.1097	11.8298		0.0234889	-	169.03	0.0017721	0.646163	0.57024	27	5.292	0.783
188.53	0.284139	0.715861	0.57933	0.897514	36.5388	21.3143	13.1946		0.0183299	-	188.53	0.00176862	0.57933	0.636025	27	5.292	0.783
210.27	0.30597	0.69403	0.519432	0.85533	40.7522	23.7721	14.7161		0.0140424	-	210.27	0.00182847	0.519432	0.709368	27	5.292	0.783
234.52	0.324282	0.675718	0.465721	0.806942	45.4521	26.5137	16.4132		0.0111512	-	234.52	0.00153377	0.465721	0.791177	27	5.292	0.783
261.57	0.343125	0.656875	0.417559	0.770389	50.6946	29.5718	18.3064		0.00875972	-	261.57	0.0015782	0.417559	0.882433	27	5.292	0.783
291.74	0.361149	0.638851	0.374378	0.722091	56.5418	32.9827	20.4179		0.00692083	-	291.74	0.00150961	0.374378	0.984215	27	5.292	0.783
325.38	0.376706	0.623294	0.335672	0.679613	63.0615	36.7859	22.7722		0.00564488	-	325.38	0.00130301	0.335672	1.0977	27	5.292	0.783
362.91	0.392525	0.607475	0.300959	0.663906	70.3352	41.0289	25.3988		0.00460188	-	362.91	0.00132495	0.300959	1.22431	27	5.292	0.783
404.76	0.407809	0.592191	0.269841	0.658595	78.4461	45.7602	28.3278		0.00379182	-	404.76	0.00128009	0.269841	1.3655	27	5.292	0.783
451.44	0.423435	0.576565	0.241939	0.653075	87.4931	51.0376	31.5947		0.003126	-	451.44	0.00130883	0.241939	1.52298	27	5.292	0.783
503.51	0.438382	0.561618	0.216919	0.658477	97.5847	56.9244	35.2389		0.00261405	-	503.51	0.00125188	0.216919	1.69864	27	5.292	0.783
561.58	0.453844	0.546156	0.194489	0.686183	108.839	63.4895	39.303		0.00218831	-	561.58	0.00129506	0.194489	1.89455	27	5.292	0.783
626.35	0.470472	0.529528	0.174377	0.727842	121.392	70.8121	43.8361		0.00182026	-	626.35	0.00139271	0.174377	2.11306	27	5.292	0.783
698.58	0.487929	0.512071	0.156347	0.775367	135.391	78.9781	48.8912		0.00150965	-	698.58	0.00146208	0.156347	2.35673	27	5.292	0.783
779.15	0.506695	0.493305	0.14018	0.823768	151.006	88.0869	54.53		0.00124123	-	779.15	0.00157176	0.14018	2.62854	27	5.292	0.783
869.01	0.526793	0.473207	0.125684	0.869802	168.422	98.2461	60.819		0.00101012	-	869.01	0.00168336	0.125684	2.93169	27	5.292	0.783
969.23	0.547216	0.452784	0.112688	0.92058	187.845	109.576	67.8331		0.000821345	-	969.23	0.00171053	0.112688	3.2698	27	5.292	0.783
1081.02	0.569992	0.430008	0.101035	0.963812	209.511	122.215	75.6569		0.000652104	-	1081.02	0.00190762	0.101035	3.64693	27	5.292	0.783
1205.69	0.592926	0.407074	0.090588	0.985142	233.673	136.309	84.3821		0.000515108	-	1205.69	0.00192089	0.090588	4.06752	27	5.292	0.783
1344.74	0.616107	0.383893	0.0812209	0.996217	260.623	152.03	94.1137		0.000403793	-	1344.74	0.00194158	0.0812209	4.53662	27	5.292	0.783
1499.83	0.639716	0.360284	0.0728223	1	290.68	169.564	104.968		0.00031266	-	1499.83	0.00197735	0.0728223	5.05983	27	5.292	0.783
1672.81	0.663221	0.336779	0.0652919	0.979332	324.205	189.12	117.074		0.00023972	-	1672.81	0.00196871	0.0652919	5.6434	27	5.292	0.783
1865.74	0.68622	0.31378	0.0585403	0.937219	361.597	210.932	130.577		0.000182347	-	1865.74	0.00192631	0.0585403	6.29427	27	5.292	0.783
2080.91	0.706745	0.293255	0.0524871	0.903834	403.299	235.258	145.636		0.000141188	-	2080.91	0.00171909	0.0524871	7.02016	27	5.292	0.783
2320.91	0.728415	0.271585	0.0470596	0.881557	449.813	262.391	162.432		0.000106255	-	2320.91	0.00181501	0.0470596	7.82983	27	5.292	0.783
2588.58	0.748318	0.251682	0.0421934	0.841262	501.69	292.652	181.166		8.04628e-05	-	2588.58	0.00166697	0.0421934	8.73284	27	5.292	0.783
2887.12	0.768384	0.231616	0.0378304	0.783856	559.55	326.404	202.06		5.95584e-05	-	2887.12	0.0016807	0.0378304	9.74	27	5.292	0.783
3220.09	0.784559	0.215441	0.0339186	0.74108	624.082	364.048	225.363		4.60128e-05	-	3220.09	0.00135474	0.0339186	10.8633	27	5.292	0.783
3591.47	0.80292	0.19708	0.0304112	0.717313	696.059	406.034	251.355		3.36522e-05	-	3591.47	0.00153782	0.0304112	12.1162	27	5.292	0.783
4005.67	0.818214	0.181786	0.0272666	0.668861	776.334	452.862	280.343		2.53755e-05	-	4005.67	0.00128095	0.0272666	13.5135	27	5.292	0.783
4467.65	0.835586	0.164414	0.0244471	0.582207	865.87	505.091	312.675		1.78179e-05	-	4467.65	0.00145501	0.0244471	15.0721	27	5.292	0.783
4982.91	0.844652	0.155348	0.0219191	0.540679	965.732	563.344	348.737		1.46471e-05	-	4982.91	0.000759386	0.0219191	16.8104	27	5.292	0.783
5557.59	0.859218	0.140782	0.0196526	0.546895	1077.11	628.314	388.956		1.0552e-05	-	5557.59	0.00122	0.0196526	18.7491	27	5.292	0.783
6198.55	0.872336	0.127664	0.0176204	0.504478	1201.33	700.778	433.815		7.58726e-06	-	6198.55	0.00109871	0.0176204	20.9114	27	5.292	0.783
6913.43	0.882771	0.117229	0.0157984	0.442688	1339.88	781.599	483.847		5.69153e-06	-	6913.43	0.000873946	0.0157984	23.3232	27	5.292	0.783
7710.76	0.892147	0.107853	0.0141648	0.414281	1494.41	871.741	539.649		4.32217e-06	-	7710.76	0.000785299	0.0141648	26.013	27	5.292	0.783
8600.05	0.90261	0.0973898	0.0127	0.3784	1666.77	972.28	601.888		3.0937e-06	-	8600.05	0.000876375	0.0127	29.0132	27	5.292	0.783
9591.9	0.910344	0.0896565	0.0113868	0.33449	1859	1084.41	671.304		2.36383e-06	-	9591.9	0.000647709	0.0113868	32.3593	27	5.292	0.783
10698.1	0.917335	0.0826649	0.0102093	0.315821	2073.39	1209.48	748.726		1.83337e-06	-	10698.1	0.000585586	0.0102093	36.0913	27	5.292	0.783
11932	0.925421	0.0745793	0.00915365	0.308739	2312.52	1348.97	835.077		1.34021e-06	-	11932	0.000677221	0.00915365	40.2537	27	5.292	0.783
13308.1	0.931679	0.0683215	0.00820712	0.285043	2579.22	1504.55	931.386		1.03339e-06	-	13308.1	0.000524133	0.00820712	44.8962	27	5.292	0.783
14842.9	0.939551	0.0604488	0.00735846	0.23775	2876.69	1678.07	1038.8		7.23092e-07	-	14842.9	0.000659384	0.00735846	50.0741	27	5.292	0.783
16554.8	0.942525	0.0574748	0.00659756	0.207567	3208.46	1871.6	1158.61		6.2886e-07	-	16554.8	0.000249095	0.00659756	55.8492	27	5.292	0.783
18464	0.94831	0.0516898	0.00591534	0.218635	3578.49	2087.45	1292.23		4.81513e-07	-	18464	0.000484526	0.00591534	62.2903	27	5.292	0.783
20593.5	0.953083	0.0469166	0.00530367	0.234221	3991.2	2328.2	1441.27		3.8378e-07	-	20593.5	0.000399783	0.00530367	69.4743	27	5.292	0.783
22968.6	0.959433	0.0405667	0.00475524	0.218017	4451.51	2596.71	1607.49		2.79261e-07	-	22968.6	0.000531845	0.00475524	77.4868	27	5.292	0.783
25617.5	0.9642	0.0357998	0.00426353	0.189235	4964.9	2896.19	1792.88		2.16187e-07	-	25617.5	0.000399254	0.00426353	86.4234	27	5.292	0.783
28572	0.966959	0.0330409	0.00382266	0.208163	5537.51	3230.21	1999.66		1.8684e-07	-	28572	0.00023108	0.00382266	96.3907	27	5.292	0.783
31867.2	0.973517	0.0264829	0.00342737	0.251084	6176.16	3602.76	2230.28		1.30764e-07	-	31867.2	0.000549272	0.00342737	107.507	27	5.292	0.783
35542.5	0.979834	0.0201659	0.00307297	0.261891	6888.46	4018.27	2487.5		8.73424e-08	-	35542.5	0.000529088	0.00307297	119.906	27	5.292	0.783
39641.7	0.985533	0.0144666	0.00275521	0.260145	7682.91	4481.7	2774.38		5.58496e-08	-	39641.7	0.000477351	0.00275521	133.735	27	5.292	0.783
44213.6	0.992036	0.00796375	0.00247031	0.239386	8568.98	4998.57	3094.35		2.69637e-08	-	44213.6	0.000544652	0.00247031	149.159	27	5.292	0.783
49312.7	0.997895	0.00210478	0.00221486	0.15086	9557.25	5575.06	3451.23		6.04193e-09	-	49312.7	0.000490725	0.00221486	166.362	27	5.292	0.783
55000	1	0	0.00198584	0	10659.5	6218.03	3849.26		0.000	-	55000	0.000176288	0.00198584	185.548	27	5.292	0.783
		Equiv.		Normalized	Equivalent			Height			RAW DATA
	Mercury	Water	Pore	Pore	Injection Pressure,			Above	Normalized			Incremental
Injection	Satn,	Satn,	Throat	Size	psia			Free	Permeability		Injection	Hg	Pore
Pressure,	fraction	fraction	Radius,	Distribution	A/B	O/B	O/B	Water,	Distribution	J	Pressure,	Injected,	Radii
psia	Vp	Vp	microns	Function	(Lab)	(Lab)	(Res)	feet	Function	Function	psia	cm3/g	microns
1	0	1	109.221	0	0.193809	0.113055	0.0699865		1	-	1	0	109.221	0.0452939	44	77.789	8.981
1.12	0	1	97.5187	0	0.217066	0.126622	0.0783849		1	-	1.12	0.000217686	97.5187	0.0507291	44	77.789	8.981
1.24	0	1	88.0815	0	0.240323	0.140188	0.0867833		1	-	1.24	0.00017502	88.0815	0.0561644	44	77.789	8.981
1.39	0	1	78.5763	0	0.269394	0.157147	0.0972813		1	-	1.39	0.000209067	78.5763	0.0629585	44	77.789	8.981
1.55	0	1	70.4652	0	0.300404	0.175236	0.108479		1	-	1.55	0.00014707	70.4652	0.0702055	44	77.789	8.981
1.73	0	1	63.1335	0	0.335289	0.195585	0.121077		1	-	1.73	0.000153997	63.1335	0.0783584	44	77.789	8.981
1.92	0	1	56.8859	0	0.372113	0.217066	0.134374		1	-	1.92	0.000116988	56.8859	0.0869642	44	77.789	8.981
2.15	0	1	50.8005	0	0.416689	0.243069	0.150471		1	-	2.15	0.000181952	50.8005	0.0973818	44	77.789	8.981
2.39	0	1	45.6992	0	0.463203	0.270202	0.167268		1	-	2.39	0.000153545	45.6992	0.108252	44	77.789	8.981
2.67	0	1	40.9067	0	0.51747	0.301857	0.186864		1	-	2.67	0.000492827	40.9067	0.120935	44	77.789	8.981
2.98	0	1	36.6513	0	0.57755	0.336904	0.20856		1	-	2.98	0.000201174	36.6513	0.134976	44	77.789	8.981
3.32	0	1	32.8979	0	0.643445	0.375343	0.232355		1	-	3.32	0.000268367	32.8979	0.150376	44	77.789	8.981
3.71	0	1	29.4396	0	0.719031	0.419435	0.25965		1	-	3.71	0.000323201	29.4396	0.16804	44	77.789	8.981
4.13	0	1	26.4458	0	0.800431	0.466918	0.289044		1	-	4.13	0.000496878	26.4458	0.187064	44	77.789	8.981
4.61	0.0108349	0.989165	23.6922	0.137083	0.893459	0.521184	0.322638		0.968055	-	4.61	0.00111549	23.6922	0.208805	44	77.789	8.981
5.14	0.0376497	0.96235	21.2492	0.354712	0.996178	0.581104	0.359731		0.904534	-	5.14	0.00276065	21.2492	0.23281	44	77.789	8.981
5.73	0.10913	0.89087	19.0613	0.679982	1.11052	0.647806	0.401023		0.768305	-	5.73	0.00735909	19.0613	0.259534	44	77.789	8.981
6.4	0.253403	0.746597	17.0658	0.966522	1.24038	0.723553	0.447914		0.547455	-	6.4	0.0148533	17.0658	0.289881	44	77.789	8.981
7.13	0.443377	0.556623	15.3185	1	1.38186	0.806083	0.499004		0.313781	-	7.13	0.0195584	15.3185	0.322945	44	77.789	8.981
7.96	0.596112	0.403888	13.7212	0.782921	1.54272	0.899919	0.557093		0.162712	-	7.96	0.0157245	13.7212	0.360539	44	77.789	8.981
8.87	0.691537	0.308463	12.3135	0.512769	1.71908	1.0028	0.620781		0.0868522	-	8.87	0.00982418	12.3135	0.401756	44	77.789	8.981
9.9	0.749439	0.250561	11.0324	0.321686	1.91871	1.11925	0.692867		0.0498379	-	9.9	0.00596125	11.0324	0.448409	44	77.789	8.981
11.04	0.786867	0.213133	9.89321	0.213252	2.13965	1.24813	0.772651		0.030616	-	11.04	0.00385327	9.89321	0.500044	44	77.789	8.981
12.31	0.813514	0.186486	8.87254	0.153217	2.38579	1.39171	0.861534		0.01961	-	12.31	0.00274337	8.87254	0.557567	44	77.789	8.981
13.73	0.833695	0.166305	7.95492	0.116718	2.661	1.55225	0.960915		0.0129077	-	13.73	0.0020777	7.95492	0.621885	44	77.789	8.981
15.31	0.849775	0.150225	7.13396	0.091836	2.96721	1.73087	1.07149		0.0086139	-	15.31	0.00165544	7.13396	0.693449	44	77.789	8.981
17.08	0.862208	0.137792	6.39467	0.0749629	3.31026	1.93098	1.19537		0.00594499	-	17.08	0.00128002	6.39467	0.773619	44	77.789	8.981
19.05	0.872921	0.127079	5.73339	0.0640374	3.69206	2.1537	1.33324		0.00409673	-	19.05	0.00110299	5.73339	0.862848	44	77.789	8.981
21.25	0.882515	0.117485	5.13981	0.0569725	4.11844	2.40242	1.48721		0.00276648	-	21.25	0.000987656	5.13981	0.962494	44	77.789	8.981
23.7	0.890413	0.109587	4.60848	0.0516887	4.59327	2.67941	1.65868		0.0018861	-	23.7	0.000813216	4.60848	1.07346	44	77.789	8.981
26.43	0.899474	0.100526	4.13246	0.0414874	5.12237	2.98805	1.84974		0.0010742	-	26.43	0.000932775	4.13246	1.19712	44	77.789	8.981
29.48	0.904516	0.0954843	3.70492	0.0264932	5.71349	3.33287	2.0632		0.000710956	-	29.48	0.000519089	3.70492	1.33526	44	77.789	8.981
32.88	0.906891	0.093109	3.32181	0.0167669	6.37244	3.71725	2.30116		0.000573407	-	32.88	0.000244536	3.32181	1.48926	44	77.789	8.981
36.67	0.909167	0.0908328	2.97848	0.0147633	7.10697	4.14573	2.56641		0.000467437	-	36.67	0.000234343	2.97848	1.66093	44	77.789	8.981
40.9	0.911428	0.0885723	2.67044	0.0158058	7.92678	4.62396	2.86245		0.000382834	-	40.9	0.000232726	2.67044	1.85252	44	77.789	8.981
45.62	0.914159	0.085841	2.39415	0.0171021	8.84156	5.15758	3.19279		0.000300664	-	45.62	0.0002812	2.39415	2.06631	44	77.789	8.981
50.88	0.916951	0.0830494	2.14664	0.0179438	9.861	5.75225	3.56092		0.000233155	-	50.88	0.000287399	2.14664	2.30455	44	77.789	8.981
56.75	0.919808	0.0801918	1.9246	0.0181431	10.9987	6.41588	3.97174		0.000177602	-	56.75	0.000294201	1.9246	2.57043	44	77.789	8.981
63.29	0.922879	0.0771206	1.72572	0.0168914	12.2662	7.15526	4.42945		0.000129605	-	63.29	0.000316188	1.72572	2.86665	44	77.789	8.981
70.59	0.9253	0.0747	1.54726	0.0148562	13.681	7.98056	4.94035		9.91922e-05	-	70.59	0.000249207	1.54726	3.19729	44	77.789	8.981
78.73	0.927378	0.0726221	1.38729	0.0139135	15.2586	8.90083	5.51004		7.82055e-05	-	78.73	0.000213921	1.38729	3.56599	44	77.789	8.981
87.81	0.929644	0.0703555	1.24383	0.0135326	17.0184	9.92738	6.14552		5.98019e-05	-	87.81	0.000233352	1.24383	3.97725	44	77.789	8.981
97.94	0.931831	0.0681695	1.11518	0.0124674	18.9816	11.0726	6.85448		4.55336e-05	-	97.94	0.00022506	1.11518	4.43608	44	77.789	8.981
109.23	0.933552	0.0664475	0.999918	0.0117223	21.1697	12.349	7.64463		3.64986e-05	-	109.23	0.000177279	0.999918	4.94745	44	77.789	8.981
121.83	0.935368	0.064632	0.896503	0.0118929	23.6117	13.7735	8.52646		2.88406e-05	-	121.83	0.000186913	0.896503	5.51815	44	77.789	8.981
135.88	0.93743	0.0625696	0.803805	0.0117233	26.3348	15.3619	9.50977		2.18472e-05	-	135.88	0.000212334	0.803805	6.15453	44	77.789	8.981
151.55	0.939153	0.0608473	0.720693	0.0106034	29.3717	17.1335	10.6065		1.71525e-05	-	151.55	0.000177316	0.720693	6.86428	44	77.789	8.981
169.03	0.940846	0.0591539	0.646163	0.00998085	32.7595	19.1097	11.8298		1.34419e-05	-	169.03	0.000174336	0.646163	7.65602	44	77.789	8.981
188.53	0.94198	0.0580196	0.57933	0.0111569	36.5388	21.3143	13.1946		1.14439e-05	-	188.53	0.00011678	0.57933	8.53925	44	77.789	8.981
210.27	0.944431	0.0555695	0.519432	0.0119847	40.7522	23.7721	14.7161		7.97454e-06	-	210.27	0.000252247	0.519432	9.52394	44	77.789	8.981
234.52	0.94613	0.0538702	0.465721	0.0109253	45.4521	26.5137	16.4132		6.04032e-06	-	234.52	0.00017494	0.465721	10.6223	44	77.789	8.981
261.57	0.947742	0.0522582	0.417559	0.00968376	50.6946	29.5718	18.3064		4.56524e-06	-	261.57	0.000165962	0.417559	11.8475	44	77.789	8.981
291.74	0.94921	0.0507903	0.374378	0.00909601	56.5418	32.9827	20.4179		3.48546e-06	-	291.74	0.000151128	0.374378	13.214	44	77.789	8.981
325.38	0.950549	0.0494513	0.335672	0.00887038	63.0615	36.7859	22.7722		2.6937e-06	-	325.38	0.000137851	0.335672	14.7377	44	77.789	8.981
362.91	0.952048	0.0479518	0.300959	0.0085324	70.3352	41.0289	25.3988		1.9809e-06	-	362.91	0.000154376	0.300959	16.4376	44	77.789	8.981
404.76	0.953311	0.0466893	0.269841	0.00783386	78.4461	45.7602	28.3278		1.49844e-06	-	404.76	0.000129983	0.269841	18.3331	44	77.789	8.981
451.44	0.954503	0.0454969	0.241939	0.00715672	87.4931	51.0376	31.5947		1.13215e-06	-	451.44	0.000122756	0.241939	20.4475	44	77.789	8.981
503.51	0.955571	0.0444293	0.216919	0.00676892	97.5847	56.9244	35.2389		8.68496e-07	-	503.51	0.000109918	0.216919	22.8059	44	77.789	8.981
561.58	0.956602	0.0433982	0.194489	0.00653498	108.839	63.4895	39.303		6.63805e-07	-	561.58	0.000106156	0.194489	25.4361	44	77.789	8.981
626.35	0.957695	0.0423046	0.174377	0.00603167	121.392	70.8121	43.8361		4.89291e-07	-	626.35	0.000112586	0.174377	28.3698	44	77.789	8.981
698.58	0.958539	0.0414608	0.156347	0.00541419	135.391	78.9781	48.8912		3.8105e-07	-	698.58	8.68663e-05	0.156347	31.6414	44	77.789	8.981
779.15	0.959343	0.0406568	0.14018	0.00514297	151.006	88.0869	54.53		2.98133e-07	-	779.15	8.2776e-05	0.14018	35.2907	44	77.789	8.981
869.01	0.960171	0.0398295	0.125684	0.00504094	168.422	98.2461	60.819		2.29546e-07	-	869.01	8.5175e-05	0.125684	39.3608	44	77.789	8.981
969.23	0.960953	0.0390468	0.112688	0.00482342	187.845	109.576	67.8331		1.77386e-07	-	969.23	8.0578e-05	0.112688	43.9002	44	77.789	8.981
1081.02	0.96171	0.0382897	0.101035	0.00455767	209.511	122.215	75.6569		1.36824e-07	-	1081.02	7.7948e-05	0.101035	48.9636	44	77.789	8.981
1205.69	0.962379	0.037621	0.090588	0.00428993	233.673	136.309	84.3821		1.08025e-07	-	1205.69	6.88434e-05	0.090588	54.6103	44	77.789	8.981
1344.74	0.963097	0.0369027	0.0812209	0.00409116	260.623	152.03	94.1137		8.3156e-08	-	1344.74	7.39545e-05	0.0812209	60.9085	44	77.789	8.981
1499.83	0.963618	0.036382	0.0728223	0.00420656	290.68	169.564	104.968		6.86644e-08	-	1499.83	5.36069e-05	0.0728223	67.9331	44	77.789	8.981
1672.81	0.964419	0.0355809	0.0652919	0.00431917	324.205	189.12	117.074		5.07409e-08	-	1672.81	8.24779e-05	0.0652919	75.768	44	77.789	8.981
1865.74	0.965069	0.0349313	0.0585403	0.00405772	361.597	210.932	130.577		3.90593e-08	-	1865.74	6.6869e-05	0.0585403	84.5066	44	77.789	8.981
2080.91	0.965672	0.0343279	0.0524871	0.00371987	403.299	235.258	145.636		3.03341e-08	-	2080.91	6.21304e-05	0.0524871	94.2524	44	77.789	8.981
2320.91	0.966257	0.0337434	0.0470596	0.00346962	449.813	262.391	162.432		2.35413e-08	-	2320.91	6.01709e-05	0.0470596	105.123	44	77.789	8.981
2588.58	0.966759	0.0332405	0.0421934	0.00324063	501.69	292.652	181.166		1.88427e-08	-	2588.58	5.17741e-05	0.0421934	117.247	44	77.789	8.981
2887.12	0.967293	0.0327071	0.0378304	0.00308287	559.55	326.404	202.06		1.48362e-08	-	2887.12	5.49182e-05	0.0378304	130.769	44	77.789	8.981
3220.09	0.967708	0.0322919	0.0339186	0.0029808	624.082	364.048	225.363		1.23294e-08	-	3220.09	4.2744e-05	0.0339186	145.85	44	77.789	8.981
3591.47	0.968268	0.0317321	0.0304112	0.00284854	696.059	406.034	251.355		9.61207e-09	-	3591.47	5.76377e-05	0.0304112	162.672	44	77.789	8.981
4005.67	0.968589	0.0314114	0.0272666	0.00275253	776.334	452.862	280.343		8.36089e-09	-	4005.67	3.30135e-05	0.0272666	181.432	44	77.789	8.981
4467.65	0.969143	0.0308566	0.0244471	0.00255737	865.87	505.091	312.675		6.62077e-09	-	4467.65	5.71162e-05	0.0244471	202.357	44	77.789	8.981
4982.91	0.969447	0.030553	0.0219191	0.00239161	965.732	563.344	348.737		5.85528e-09	-	4982.91	3.12552e-05	0.0219191	225.695	44	77.789	8.981
5557.59	0.969794	0.0302064	0.0196526	0.00255452	1077.11	628.314	388.956		5.15279e-09	-	5557.59	3.56808e-05	0.0196526	251.725	44	77.789	8.981
6198.55	0.97032	0.0296795	0.0176204	0.00230834	1201.33	700.778	433.815		4.29422e-09	-	6198.55	5.42477e-05	0.0176204	280.756	44	77.789	8.981
6913.43	0.970635	0.0293649	0.0157984	0.00196802	1339.88	781.599	483.847		3.88205e-09	-	6913.43	3.23951e-05	0.0157984	313.136	44	77.789	8.981
7710.76	0.97069	0.0293096	0.0141648	0.00263249	1494.41	871.741	539.649		3.82383e-09	-	7710.76	5.69224e-06	0.0141648	349.25	44	77.789	8.981
8600.05	0.971549	0.0284512	0.0127	0.0031687	1666.77	972.28	601.888		3.09724e-09	-	8600.05	8.83713e-05	0.0127	389.529	44	77.789	8.981
9591.9	0.971831	0.0281693	0.0113868	0.00330524	1859	1084.41	671.304		2.90538e-09	-	9591.9	2.90275e-05	0.0113868	434.454	44	77.789	8.981
10698.1	0.972372	0.0276281	0.0102093	0.00441386	2073.39	1209.48	748.726		2.60935e-09	-	10698.1	5.57154e-05	0.0102093	484.56	44	77.789	8.981
11932	0.973235	0.0267653	0.00915365	0.00559268	2312.52	1348.97	835.077		2.22996e-09	-	11932	8.88258e-05	0.00915365	540.444	44	77.789	8.981
13308.1	0.974337	0.025663	0.00820712	0.00529415	2579.22	1504.55	931.386		1.84031e-09	-	13308.1	0.00011348	0.00820712	602.774	44	77.789	8.981
14842.9	0.974991	0.0250087	0.00735846	0.0049528	2876.69	1678.07	1038.8		1.65436e-09	-	14842.9	6.73681e-05	0.00735846	672.293	44	77.789	8.981
16554.8	0.975571	0.0244292	0.00659756	0.00634214	3208.46	1871.6	1158.61		1.52198e-09	-	16554.8	5.96642e-05	0.00659756	749.829	44	77.789	8.981
18464	0.977046	0.0229537	0.00591534	0.00786425	3578.49	2087.45	1292.23		1.25102e-09	-	18464	0.000151902	0.00591534	836.307	44	77.789	8.981
20593.5	0.978268	0.0217322	0.00530367	0.00832889	3991.2	2328.2	1441.27		1.0707e-09	-	20593.5	0.000125758	0.00530367	932.759	44	77.789	8.981
22968.6	0.979568	0.020432	0.00475524	0.00930136	4451.51	2596.71	1607.49		9.16405e-10	-	22968.6	0.000133857	0.00475524	1040.33	44	77.789	8.981
25617.5	0.981087	0.0189128	0.00426353	0.0114045	4964.9	2896.19	1792.88		7.71478e-10	-	25617.5	0.000156403	0.00426353	1160.32	44	77.789	8.981
28572	0.9832	0.0167997	0.00382266	0.0131912	5537.51	3230.21	1999.66		6.09426e-10	-	28572	0.00021755	0.00382266	1294.14	44	77.789	8.981
31867.2	0.985462	0.0145376	0.00342737	0.0142675	6176.16	3602.76	2230.28		4.69969e-10	-	31867.2	0.00023289	0.00342737	1443.39	44	77.789	8.981
35542.5	0.987542	0.012458	0.00307297	0.0157617	6888.46	4018.27	2487.5		3.66907e-10	-	35542.5	0.0002141	0.00307297	1609.86	44	77.789	8.981
39641.7	0.990493	0.00950726	0.00275521	0.0184054	7682.91	4481.7	2774.38		2.49349e-10	-	39641.7	0.00030379	0.00275521	1795.52	44	77.789	8.981
44213.6	0.993123	0.00687715	0.00247031	0.0210941	8568.98	4998.57	3094.35		1.65117e-10	-	44213.6	0.000270776	0.00247031	2002.6	44	77.789	8.981
49312.7	0.997636	0.00236429	0.00221486	0.0164825	9557.25	5575.06	3451.23		4.8932e-11	-	49312.7	0.000464611	0.00221486	2233.56	44	77.789	8.981
55000	1	0	0.00198584	0	10659.5	6218.03	3849.26		0.000	-	55000	0.00024341	0.00198584	2491.16	44	77.789	8.981
		Equiv.		Normalized	Equivalent			Height			RAW DATA
	Mercury	Water	Pore	Pore	Injection Pressure,			Above	Normalized			Incremental
Injection	Satn,	Satn,	Throat	Size	psia			Free	Permeability		Injection	Hg	Pore
Pressure,	fraction	fraction	Radius,	Distribution	A/B	O/B	O/B	Water,	Distribution	J	Pressure,	Injected,	Radii
psia	Vp	Vp	microns	Function	(Lab)	(Lab)	(Res)	feet	Function	Function	psia	cm3/g	microns
1	0	1	109.221	0	0.193809	0.113055	0.0699865		1	-	1	0	109.221	0.0548836	45	94.257	14.148
1.12	0	1	97.5187	0	0.217066	0.126622	0.0783849		1	-	1.12	0.000169303	97.5187	0.0614697	45	94.257	14.148
1.24	0	1	88.0815	0	0.240323	0.140188	0.0867833		1	-	1.24	0.000170423	88.0815	0.0680557	45	94.257	14.148
1.39	0	1	78.5763	0	0.269394	0.157147	0.0972813		1	-	1.39	0.000164952	78.5763	0.0762883	45	94.257	14.148
1.55	0	1	70.4652	0	0.300404	0.175236	0.108479		1	-	1.55	0.000188778	70.4652	0.0850696	45	94.257	14.148
1.73	0	1	63.1335	0	0.335289	0.195585	0.121077		1	-	1.73	0.000150215	63.1335	0.0949487	45	94.257	14.148
1.92	0	1	56.8859	0	0.372113	0.217066	0.134374		1	-	1.92	0.000135171	56.8859	0.105377	45	94.257	14.148
2.15	0	1	50.8005	0	0.416689	0.243069	0.150471		1	-	2.15	0.000165376	50.8005	0.118	45	94.257	14.148
2.39	0	1	45.6992	0	0.463203	0.270202	0.167268		1	-	2.39	0.000130515	45.6992	0.131172	45	94.257	14.148
2.67	0	1	40.9067	0	0.51747	0.301857	0.186864		1	-	2.67	0.000130585	40.9067	0.146539	45	94.257	14.148
2.98	0	1	36.6513	0	0.57755	0.336904	0.20856		1	-	2.98	0.000137582	36.6513	0.163553	45	94.257	14.148
3.32	0	1	32.8979	0	0.643445	0.375343	0.232355		1	-	3.32	0.00014873	32.8979	0.182214	45	94.257	14.148
3.71	0	1	29.4396	0	0.719031	0.419435	0.25965		1	-	3.71	0.000168412	29.4396	0.203618	45	94.257	14.148
4.13	0	1	26.4458	0	0.800431	0.466918	0.289044		1	-	4.13	0.000188446	26.4458	0.226669	45	94.257	14.148
4.61	0	1	23.6922	0	0.893459	0.521184	0.322638		1	-	4.61	0.00029152	23.6922	0.253014	45	94.257	14.148
5.14	0	1	21.2492	0	0.996178	0.581104	0.359731		1	-	5.14	0.000551952	21.2492	0.282102	45	94.257	14.148
5.73	0.0193423	0.980658	19.0613	0.197683	1.11052	0.647806	0.401023		0.930428	-	5.73	0.00157144	19.0613	0.314483	45	94.257	14.148
6.4	0.0604843	0.939516	17.0658	0.325747	1.24038	0.723553	0.447914		0.811567	-	6.4	0.00334251	17.0658	0.351255	45	94.257	14.148
7.13	0.113816	0.886184	15.3185	0.386119	1.38186	0.806083	0.499004		0.68776	-	7.13	0.00433287	15.3185	0.39132	45	94.257	14.148
7.96	0.165429	0.834571	13.7212	0.517212	1.54272	0.899919	0.557093		0.591413	-	7.96	0.00419322	13.7212	0.436874	45	94.257	14.148
8.87	0.22899	0.77101	12.3135	0.80737	1.71908	1.0028	0.620781		0.496048	-	8.87	0.00516392	12.3135	0.486818	45	94.257	14.148
9.9	0.391899	0.608101	11.0324	1	1.91871	1.11925	0.692867		0.299506	-	9.9	0.0132352	11.0324	0.543348	45	94.257	14.148
11.04	0.538537	0.461463	9.89321	0.870654	2.13965	1.24813	0.772651		0.157373	-	11.04	0.0119134	9.89321	0.605915	45	94.257	14.148
12.31	0.633776	0.366224	8.87254	0.589868	2.38579	1.39171	0.861534		0.0831329	-	12.31	0.00773753	8.87254	0.675618	45	94.257	14.148
13.73	0.690919	0.309081	7.95492	0.368839	2.661	1.55225	0.960915		0.0473159	-	13.73	0.00464249	7.95492	0.753552	45	94.257	14.148
15.31	0.727163	0.272837	7.13396	0.239013	2.96721	1.73087	1.07149		0.02905	-	15.31	0.0029446	7.13396	0.840269	45	94.257	14.148
17.08	0.752188	0.247812	6.39467	0.167677	3.31026	1.93098	1.19537		0.0189115	-	17.08	0.00203312	6.39467	0.937413	45	94.257	14.148
19.05	0.770917	0.229083	5.73339	0.127028	3.69206	2.1537	1.33324		0.0128136	-	19.05	0.00152158	5.73339	1.04553	45	94.257	14.148
21.25	0.785736	0.214264	5.13981	0.102252	4.11844	2.40242	1.48721		0.00893542	-	21.25	0.00120395	5.13981	1.16628	45	94.257	14.148
23.7	0.798202	0.201798	4.60848	0.0857935	4.59327	2.67941	1.65868		0.00631314	-	23.7	0.00101279	4.60848	1.30074	45	94.257	14.148
26.43	0.808754	0.191246	4.13246	0.0751282	5.12237	2.98805	1.84974		0.0045286	-	26.43	0.000857249	4.13246	1.45057	45	94.257	14.148
29.48	0.818075	0.181925	3.70492	0.0673578	5.71349	3.33287	2.0632		0.00326118	-	29.48	0.000757314	3.70492	1.61797	45	94.257	14.148
32.88	0.827598	0.172402	3.32181	0.0566385	6.37244	3.71725	2.30116		0.0022204	-	32.88	0.000773661	3.32181	1.80457	45	94.257	14.148
36.67	0.833703	0.166297	2.97848	0.0453514	7.10697	4.14573	2.56641		0.00168399	-	36.67	0.000495993	2.97848	2.01258	45	94.257	14.148
40.9	0.839035	0.160965	2.67044	0.0407264	7.92678	4.62396	2.86245		0.00130735	-	40.9	0.000433199	2.67044	2.24474	45	94.257	14.148
45.62	0.844475	0.155525	2.39415	0.0403294	8.84156	5.15758	3.19279		0.00099851	-	45.62	0.000441924	2.39415	2.50379	45	94.257	14.148
50.88	0.850315	0.149685	2.14664	0.0379833	9.861	5.75225	3.56092		0.000731948	-	50.88	0.000474498	2.14664	2.79248	45	94.257	14.148
56.75	0.854972	0.145028	1.9246	0.0338379	10.9987	6.41588	3.97174		0.000561086	-	56.75	0.000378348	1.9246	3.11465	45	94.257	14.148
63.29	0.859313	0.140687	1.72572	0.0307798	12.2662	7.15526	4.42945		0.000433064	-	63.29	0.000352629	1.72572	3.47359	45	94.257	14.148
70.59	0.863241	0.136759	1.54726	0.0297173	13.681	7.98056	4.94035		0.000339909	-	70.59	0.000319168	1.54726	3.87424	45	94.257	14.148
78.73	0.867214	0.132786	1.38729	0.0294638	15.2586	8.90083	5.51004		0.000264171	-	78.73	0.000322796	1.38729	4.32099	45	94.257	14.148
87.81	0.871455	0.128545	1.24383	0.02786	17.0184	9.92738	6.14552		0.000199188	-	87.81	0.000344522	1.24383	4.81933	45	94.257	14.148
97.94	0.874899	0.125101	1.11518	0.0255554	18.9816	11.0726	6.85448		0.000156763	-	97.94	0.000279807	1.11518	5.3753	45	94.257	14.148
109.23	0.878144	0.121856	0.999918	0.0243679	21.1697	12.349	7.64463		0.000124627	-	109.23	0.000263654	0.999918	5.99494	45	94.257	14.148
121.83	0.881602	0.118398	0.896503	0.0234613	23.6117	13.7735	8.52646		9.70988e-05	-	121.83	0.000280932	0.896503	6.68647	45	94.257	14.148
135.88	0.884524	0.115476	0.803805	0.0226996	26.3348	15.3619	9.50977		7.84008e-05	-	135.88	0.000237375	0.803805	7.45759	45	94.257	14.148
151.55	0.887631	0.112369	0.720693	0.0225714	29.3717	17.1335	10.6065		6.24143e-05	-	151.55	0.000252463	0.720693	8.31762	45	94.257	14.148
169.03	0.89075	0.10925	0.646163	0.0222435	32.7595	19.1097	11.8298		4.95172e-05	-	169.03	0.000253364	0.646163	9.27698	45	94.257	14.148
188.53	0.893676	0.106324	0.57933	0.0218902	36.5388	21.3143	13.1946		3.97894e-05	-	188.53	0.000237733	0.57933	10.3472	45	94.257	14.148
210.27	0.896606	0.103394	0.519432	0.0224659	40.7522	23.7721	14.7161		3.19598e-05	-	210.27	0.000238031	0.519432	11.5404	45	94.257	14.148
234.52	0.899706	0.100294	0.465721	0.0230967	45.4521	26.5137	16.4132		2.53005e-05	-	234.52	0.000251837	0.465721	12.8713	45	94.257	14.148
261.57	0.903101	0.096899	0.417559	0.0222146	50.6946	29.5718	18.3064		1.94371e-05	-	261.57	0.000275835	0.417559	14.3559	45	94.257	14.148
291.74	0.905783	0.0942171	0.374378	0.0212569	56.5418	32.9827	20.4179		1.57139e-05	-	291.74	0.000217885	0.374378	16.0118	45	94.257	14.148
325.38	0.908591	0.0914093	0.335672	0.0217877	63.0615	36.7859	22.7722		1.25804e-05	-	325.38	0.000228114	0.335672	17.858	45	94.257	14.148
362.91	0.911823	0.0881768	0.300959	0.0220862	70.3352	41.0289	25.3988		9.68028e-06	-	362.91	0.000262626	0.300959	19.9178	45	94.257	14.148
404.76	0.914693	0.0853068	0.269841	0.0214309	78.4461	45.7602	28.3278		7.61044e-06	-	404.76	0.000233166	0.269841	22.2147	45	94.257	14.148
451.44	0.917575	0.0824249	0.241939	0.0208325	87.4931	51.0376	31.5947		5.9396e-06	-	451.44	0.000234134	0.241939	24.7767	45	94.257	14.148
503.51	0.920372	0.0796276	0.216919	0.0195783	97.5847	56.9244	35.2389		4.63586e-06	-	503.51	0.000227265	0.216919	27.6345	45	94.257	14.148
561.58	0.923101	0.0768991	0.194489	0.0176537	108.839	63.4895	39.303		3.61362e-06	-	561.58	0.00022167	0.194489	30.8216	45	94.257	14.148
626.35	0.924916	0.0750845	0.174377	0.0178324	121.392	70.8121	43.8361		3.06709e-06	-	626.35	0.000147425	0.174377	34.3764	45	94.257	14.148
698.58	0.927671	0.0723289	0.156347	0.0198658	135.391	78.9781	48.8912		2.39992e-06	-	698.58	0.000223875	0.156347	38.3406	45	94.257	14.148
779.15	0.930608	0.0693923	0.14018	0.020439	151.006	88.0869	54.53		1.82837e-06	-	779.15	0.000238575	0.14018	42.7626	45	94.257	14.148
869.01	0.933302	0.0666984	0.125684	0.0196075	168.422	98.2461	60.819		1.40688e-06	-	869.01	0.000218861	0.125684	47.6944	45	94.257	14.148
969.23	0.935863	0.0641373	0.112688	0.0188958	187.845	109.576	67.8331		1.08474e-06	-	969.23	0.00020808	0.112688	53.1949	45	94.257	14.148
1081.02	0.938466	0.0615342	0.101035	0.0180343	209.511	122.215	75.6569		8.21546e-07	-	1081.02	0.000211477	0.101035	59.3303	45	94.257	14.148
1205.69	0.940811	0.059189	0.090588	0.0169505	233.673	136.309	84.3821		6.30925e-07	-	1205.69	0.000190534	0.090588	66.1727	45	94.257	14.148
1344.74	0.943001	0.0569993	0.0812209	0.0162221	260.623	152.03	94.1137		4.8785e-07	-	1344.74	0.000177898	0.0812209	73.8042	45	94.257	14.148
1499.83	0.945211	0.0547895	0.0728223	0.0157477	290.68	169.564	104.968		3.71775e-07	-	1499.83	0.000179537	0.0728223	82.3161	45	94.257	14.148
1672.81	0.947293	0.0527072	0.0652919	0.015137	324.205	189.12	117.074		2.83851e-07	-	1672.81	0.000169173	0.0652919	91.8099	45	94.257	14.148
1865.74	0.949338	0.0506623	0.0585403	0.0142974	361.597	210.932	130.577		2.1444e-07	-	1865.74	0.000166133	0.0585403	102.399	45	94.257	14.148
2080.91	0.951194	0.0488062	0.0524871	0.0133503	403.299	235.258	145.636		1.63795e-07	-	2080.91	0.000150792	0.0524871	114.208	45	94.257	14.148
2320.91	0.952944	0.0470563	0.0470596	0.0125824	449.813	262.391	162.432		1.25409e-07	-	2320.91	0.000142172	0.0470596	127.38	45	94.257	14.148
2588.58	0.954587	0.0454133	0.0421934	0.0119376	501.69	292.652	181.166		9.64368e-08	-	2588.58	0.000133485	0.0421934	142.071	45	94.257	14.148
2887.12	0.956223	0.0437766	0.0378304	0.0111875	559.55	326.404	202.06		7.32364e-08	-	2887.12	0.000132971	0.0378304	158.456	45	94.257	14.148
3220.09	0.957605	0.0423947	0.0339186	0.0105325	624.082	364.048	225.363		5.749e-08	-	3220.09	0.000112265	0.0339186	176.73	45	94.257	14.148
3591.47	0.959062	0.0409375	0.0304112	0.00995577	696.059	406.034	251.355		4.41413e-08	-	3591.47	0.00011839	0.0304112	197.113	45	94.257	14.148
4005.67	0.960353	0.0396472	0.0272666	0.00933618	776.334	452.862	280.343		3.46395e-08	-	4005.67	0.00010483	0.0272666	219.846	45	94.257	14.148
4467.65	0.961546	0.0384541	0.0244471	0.00885869	865.87	505.091	312.675		2.75767e-08	-	4467.65	9.69321e-05	0.0244471	245.201	45	94.257	14.148
4982.91	0.962783	0.0372172	0.0219191	0.0083739	965.732	563.344	348.737		2.16908e-08	-	4982.91	0.000100486	0.0219191	273.48	45	94.257	14.148
5557.59	0.963828	0.0361719	0.0196526	0.00780093	1077.11	628.314	388.956		1.76918e-08	-	5557.59	8.49292e-05	0.0196526	305.021	45	94.257	14.148
6198.55	0.964887	0.0351128	0.0176204	0.00745396	1201.33	700.778	433.815		1.4435e-08	-	6198.55	8.60393e-05	0.0176204	340.199	45	94.257	14.148
6913.43	0.965813	0.0341867	0.0157984	0.00746721	1339.88	781.599	483.847		1.21454e-08	-	6913.43	7.52434e-05	0.0157984	379.434	45	94.257	14.148
7710.76	0.966912	0.0330884	0.0141648	0.00757902	1494.41	871.741	539.649		9.9628e-09	-	7710.76	8.92282e-05	0.0141648	423.195	45	94.257	14.148
8600.05	0.967893	0.0321071	0.0127	0.0075434	1666.77	972.28	601.888		8.39518e-09	-	8600.05	7.97212e-05	0.0127	472.002	45	94.257	14.148
9591.9	0.968963	0.0310368	0.0113868	0.00786287	1859	1084.41	671.304		7.02063e-09	-	9591.9	8.69557e-05	0.0113868	526.438	45	94.257	14.148
10698.1	0.969907	0.0300934	0.0102093	0.00837629	2073.39	1209.48	748.726		6.04669e-09	-	10698.1	7.66441e-05	0.0102093	587.153	45	94.257	14.148
11932	0.971428	0.0285723	0.00915365	0.00831341	2312.52	1348.97	835.077		4.78426e-09	-	11932	0.000123583	0.00915365	654.869	45	94.257	14.148
13308.1	0.972065	0.0279348	0.00820712	0.00859285	2579.22	1504.55	931.386		4.35898e-09	-	13308.1	5.1789e-05	0.00820712	730.396	45	94.257	14.148
14842.9	0.973679	0.026321	0.00735846	0.00888942	2876.69	1678.07	1038.8		3.49344e-09	-	14842.9	0.000131115	0.00735846	814.633	45	94.257	14.148
16554.8	0.974741	0.0252594	0.00659756	0.00893036	3208.46	1871.6	1158.61		3.03575e-09	-	16554.8	8.62479e-05	0.00659756	908.586	45	94.257	14.148
18464	0.975736	0.0242643	0.00591534	0.0101954	3578.49	2087.45	1292.23		2.69086e-09	-	18464	8.08463e-05	0.00591534	1013.37	45	94.257	14.148
20593.5	0.977655	0.0223449	0.00530367	0.0112631	3991.2	2328.2	1441.27		2.15609e-09	-	20593.5	0.000155941	0.00530367	1130.25	45	94.257	14.148
22968.6	0.978928	0.0210721	0.00475524	0.0120103	4451.51	2596.71	1607.49		1.87104e-09	-	22968.6	0.000103399	0.00475524	1260.6	45	94.257	14.148
25617.5	0.980594	0.0194056	0.00426353	0.0144048	4964.9	2896.19	1792.88		1.57097e-09	-	25617.5	0.000135399	0.00426353	1405.98	45	94.257	14.148
28572	0.982907	0.0170929	0.00382266	0.0170054	5537.51	3230.21	1999.66		1.23625e-09	-	28572	0.000187889	0.00382266	1568.14	45	94.257	14.148
31867.2	0.985348	0.0146516	0.00342737	0.0189168	6176.16	3602.76	2230.28		9.52208e-10	-	31867.2	0.000198334	0.00342737	1748.99	45	94.257	14.148
35542.5	0.987898	0.0121025	0.00307297	0.0216844	6888.46	4018.27	2487.5		7.13777e-10	-	35542.5	0.000207104	0.00307297	1950.7	45	94.257	14.148
39641.7	0.991168	0.00883202	0.00275521	0.0257926	7682.91	4481.7	2774.38		4.67874e-10	-	39641.7	0.000265703	0.00275521	2175.68	45	94.257	14.148
44213.6	0.994829	0.00517071	0.00247031	0.0264934	8568.98	4998.57	3094.35		2.46573e-10	-	44213.6	0.000297457	0.00247031	2426.6	45	94.257	14.148
49312.7	0.99951	0.000489898	0.00221486	0.0171951	9557.25	5575.06	3451.23		1.91355e-11	-	49312.7	0.000380285	0.00221486	2706.46	45	94.257	14.148
55000	1	0	0.00198584	0	10659.5	6218.03	3849.26		0.000	-	55000	3.9801e-05	0.00198584	3018.6	45	94.257	14.148
		Equiv.		Normalized	Equivalent			Height			RAW DATA
	Mercury	Water	Pore	Pore	Injection Pressure,			Above	Normalized			Incremental
Injection	Satn,	Satn,	Throat	Size	psia			Free	Permeability		Injection	Hg	Pore
Pressure,	fraction	fraction	Radius,	Distribution	A/B	O/B	O/B	Water,	Distribution	J	Pressure,	Injected,	Radii
psia	Vp	Vp	microns	Function	(Lab)	(Lab)	(Res)	feet	Function	Function	psia	cm3/g	microns
1	0	1	109.221	0	0.193809	0.113055	0.0699865		1	-	1	0	109.221	0.0298757	46	51.313	6.099
1.12	0	1	97.5187	0	0.217066	0.126622	0.0783849		1	-	1.12	0.000242507	97.5187	0.0334607	46	51.313	6.099
1.24	0	1	88.0815	0	0.240323	0.140188	0.0867833		1	-	1.24	0.000269643	88.0815	0.0370458	46	51.313	6.099
1.39	0	1	78.5763	0	0.269394	0.157147	0.0972813		1	-	1.39	0.000180366	78.5763	0.0415272	46	51.313	6.099
1.55	0	1	70.4652	0	0.300404	0.175236	0.108479		1	-	1.55	0.000141053	70.4652	0.0463073	46	51.313	6.099
1.73	0	1	63.1335	0	0.335289	0.195585	0.121077		1	-	1.73	0.00017347	63.1335	0.0516849	46	51.313	6.099
1.92	0	1	56.8859	0	0.372113	0.217066	0.134374		1	-	1.92	0.000153246	56.8859	0.0573613	46	51.313	6.099
2.15	0	1	50.8005	0	0.416689	0.243069	0.150471		1	-	2.15	0.000159837	50.8005	0.0642327	46	51.313	6.099
2.39	0	1	45.6992	0	0.463203	0.270202	0.167268		1	-	2.39	0.000164793	45.6992	0.0714028	46	51.313	6.099
2.67	0	1	40.9067	0	0.51747	0.301857	0.186864		1	-	2.67	0.000159159	40.9067	0.079768	46	51.313	6.099
2.98	0	1	36.6513	0	0.57755	0.336904	0.20856		1	-	2.98	0.000179257	36.6513	0.0890295	46	51.313	6.099
3.32	0	1	32.8979	0	0.643445	0.375343	0.232355		1	-	3.32	0.000167364	32.8979	0.0991872	46	51.313	6.099
3.71	0	1	29.4396	0	0.719031	0.419435	0.25965		1	-	3.71	0.000193661	29.4396	0.110839	46	51.313	6.099
4.13	0	1	26.4458	0	0.800431	0.466918	0.289044		1	-	4.13	0.000439423	26.4458	0.123386	46	51.313	6.099
4.61	0	1	23.6922	0	0.893459	0.521184	0.322638		1	-	4.61	0.000276963	23.6922	0.137727	46	51.313	6.099
5.14	0	1	21.2492	0	0.996178	0.581104	0.359731		1	-	5.14	0.000515326	21.2492	0.153561	46	51.313	6.099
5.73	0.0148621	0.985138	19.0613	0.412715	1.11052	0.647806	0.401023		0.962243	-	5.73	0.0014804	19.0613	0.171188	46	51.313	6.099
6.4	0.111711	0.888289	17.0658	0.780949	1.24038	0.723553	0.447914		0.764622	-	6.4	0.00964703	17.0658	0.191204	46	51.313	6.099
7.13	0.242683	0.757317	15.3185	0.992563	1.38186	0.806083	0.499004		0.549876	-	7.13	0.0130461	15.3185	0.213013	46	51.313	6.099
7.96	0.396681	0.603319	13.7212	1	1.54272	0.899919	0.557093		0.346837	-	7.96	0.0153397	13.7212	0.23781	46	51.313	6.099
8.87	0.527033	0.472967	12.3135	0.862095	1.71908	1.0028	0.620781		0.208703	-	8.87	0.0129843	12.3135	0.264997	46	51.313	6.099
9.9	0.633014	0.366986	11.0324	0.66825	1.91871	1.11925	0.692867		0.118394	-	9.9	0.0105567	11.0324	0.295769	46	51.313	6.099
11.04	0.710054	0.289946	9.89321	0.478676	2.13965	1.24813	0.772651		0.0656531	-	11.04	0.0076739	9.89321	0.329827	46	51.313	6.099
12.31	0.759675	0.240325	8.87254	0.326838	2.38579	1.39171	0.861534		0.0383334	-	12.31	0.00494272	8.87254	0.367769	46	51.313	6.099
13.73	0.79547	0.20453	7.95492	0.22216	2.661	1.55225	0.960915		0.0224866	-	13.73	0.00356558	7.95492	0.410193	46	51.313	6.099
15.31	0.818032	0.181968	7.13396	0.153842	2.96721	1.73087	1.07149		0.0144557	-	15.31	0.00224735	7.13396	0.457396	46	51.313	6.099
17.08	0.835353	0.164647	6.39467	0.112698	3.31026	1.93098	1.19537		0.00949944	-	17.08	0.00172532	6.39467	0.510276	46	51.313	6.099
19.05	0.847629	0.152371	5.73339	0.0897884	3.69206	2.1537	1.33324		0.00667639	-	19.05	0.00122281	5.73339	0.569131	46	51.313	6.099
21.25	0.859239	0.140761	5.13981	0.075016	4.11844	2.40242	1.48721		0.00453038	-	21.25	0.00115649	5.13981	0.634858	46	51.313	6.099
23.7	0.868231	0.131769	4.60848	0.0627812	4.59327	2.67941	1.65868		0.00319444	-	23.7	0.000895679	4.60848	0.708053	46	51.313	6.099
26.43	0.875961	0.124039	4.13246	0.0536836	5.12237	2.98805	1.84974		0.00227109	-	26.43	0.000769965	4.13246	0.789614	46	51.313	6.099
29.48	0.882616	0.117384	3.70492	0.0469811	5.71349	3.33287	2.0632		0.001632	-	29.48	0.000662893	3.70492	0.880734	46	51.313	6.099
32.88	0.888982	0.111018	3.32181	0.0396583	6.37244	3.71725	2.30116		0.00114052	-	32.88	0.000634201	3.32181	0.982312	46	51.313	6.099
36.67	0.89341	0.10659	2.97848	0.0332263	7.10697	4.14573	2.56641		0.000865743	-	36.67	0.000441045	2.97848	1.09554	46	51.313	6.099
40.9	0.897607	0.102393	2.67044	0.0304871	7.92678	4.62396	2.86245		0.000656373	-	40.9	0.00041803	2.67044	1.22191	46	51.313	6.099
45.62	0.90159	0.0984097	2.39415	0.0296601	8.84156	5.15758	3.19279		0.000496632	-	45.62	0.000396781	2.39415	1.36293	46	51.313	6.099
50.88	0.905868	0.0941318	2.14664	0.0275203	9.861	5.75225	3.56092		0.00035873	-	50.88	0.000426121	2.14664	1.52007	46	51.313	6.099
56.75	0.909232	0.0907682	1.9246	0.0243474	10.9987	6.41588	3.97174		0.000271566	-	56.75	0.000335045	1.9246	1.69544	46	51.313	6.099
63.29	0.912329	0.0876706	1.72572	0.021978	12.2662	7.15526	4.42945		0.000207036	-	63.29	0.000308551	1.72572	1.89083	46	51.313	6.099
70.59	0.915209	0.0847909	1.54726	0.0205806	13.681	7.98056	4.94035		0.000158806	-	70.59	0.000286847	1.54726	2.10892	46	51.313	6.099
78.73	0.91787	0.0821296	1.38729	0.0198748	15.2586	8.90083	5.51004		0.000122976	-	78.73	0.000265092	1.38729	2.35211	46	51.313	6.099
87.81	0.920586	0.0794142	1.24383	0.0192399	17.0184	9.92738	6.14552		9.35862e-05	-	87.81	0.000270478	1.24383	2.62338	46	51.313	6.099
97.94	0.923245	0.0767551	1.11518	0.0179958	18.9816	11.0726	6.85448		7.04513e-05	-	97.94	0.000264868	1.11518	2.92602	46	51.313	6.099
109.23	0.925438	0.0745624	0.999918	0.0167001	21.1697	12.349	7.64463		5.51145e-05	-	109.23	0.000218421	0.999918	3.26332	46	51.313	6.099
121.83	0.927786	0.0722137	0.896503	0.0155357	23.6117	13.7735	8.52646		4.19087e-05	-	121.83	0.000233948	0.896503	3.63975	46	51.313	6.099
135.88	0.929709	0.0702908	0.803805	0.0146738	26.3348	15.3619	9.50977		3.32173e-05	-	135.88	0.00019154	0.803805	4.05951	46	51.313	6.099
151.55	0.93164	0.0683603	0.720693	0.0144773	29.3717	17.1335	10.6065		2.62026e-05	-	151.55	0.000192299	0.720693	4.52766	46	51.313	6.099
169.03	0.933729	0.0662709	0.646163	0.0141325	32.7595	19.1097	11.8298		2.00996e-05	-	169.03	0.000208125	0.646163	5.04988	46	51.313	6.099
188.53	0.935531	0.0644688	0.57933	0.0129425	36.5388	21.3143	13.1946		1.58682e-05	-	188.53	0.000179507	0.57933	5.63246	46	51.313	6.099
210.27	0.937336	0.0626638	0.519432	0.0126901	40.7522	23.7721	14.7161		1.24614e-05	-	210.27	0.00017979	0.519432	6.28196	46	51.313	6.099
234.52	0.938537	0.0614626	0.465721	0.01438	45.4521	26.5137	16.4132		1.06387e-05	-	234.52	0.000119656	0.465721	7.00644	46	51.313	6.099
261.57	0.941552	0.0584476	0.417559	0.0144178	50.6946	29.5718	18.3064		6.96114e-06	-	261.57	0.000300318	0.417559	7.81458	46	51.313	6.099
291.74	0.942778	0.0572225	0.374378	0.0126945	56.5418	32.9827	20.4179		5.75988e-06	-	291.74	0.000122033	0.374378	8.71593	46	51.313	6.099
325.38	0.944576	0.0554237	0.335672	0.0120127	63.0615	36.7859	22.7722		4.34205e-06	-	325.38	0.000179172	0.335672	9.72094	46	51.313	6.099
362.91	0.94633	0.0536698	0.300959	0.0117495	70.3352	41.0289	25.3988		3.23066e-06	-	362.91	0.000174709	0.300959	10.8422	46	51.313	6.099
404.76	0.947544	0.0524563	0.269841	0.0118671	78.4461	45.7602	28.3278		2.61251e-06	-	404.76	0.000120878	0.269841	12.0925	46	51.313	6.099
451.44	0.949652	0.0503476	0.241939	0.0112846	87.4931	51.0376	31.5947		1.74902e-06	-	451.44	0.000210047	0.241939	13.4871	46	51.313	6.099
503.51	0.95087	0.0491301	0.216919	0.00945246	97.5847	56.9244	35.2389		1.34825e-06	-	503.51	0.000121273	0.216919	15.0427	46	51.313	6.099
561.58	0.951981	0.0480188	0.194489	0.00868857	108.839	63.4895	39.303		1.05416e-06	-	561.58	0.000110701	0.194489	16.7776	46	51.313	6.099
626.35	0.953192	0.0468078	0.174377	0.00878091	121.392	70.8121	43.8361		7.96558e-07	-	626.35	0.000120625	0.174377	18.7126	46	51.313	6.099
698.58	0.954481	0.0455192	0.156347	0.0080859	135.391	78.9781	48.8912		5.76198e-07	-	698.58	0.000128359	0.156347	20.8705	46	51.313	6.099
779.15	0.955444	0.0445558	0.14018	0.00700888	151.006	88.0869	54.53		4.43771e-07	-	779.15	9.5956e-05	0.14018	23.2776	46	51.313	6.099
869.01	0.956293	0.043707	0.125684	0.00649855	168.422	98.2461	60.819		3.49962e-07	-	869.01	8.45566e-05	0.125684	25.9622	46	51.313	6.099
969.23	0.957209	0.0427906	0.112688	0.00635045	187.845	109.576	67.8331		2.68557e-07	-	969.23	9.12771e-05	0.112688	28.9564	46	51.313	6.099
1081.02	0.958036	0.0419644	0.101035	0.00598597	209.511	122.215	75.6569		2.09554e-07	-	1081.02	8.22991e-05	0.101035	32.2962	46	51.313	6.099
1205.69	0.958883	0.0411172	0.090588	0.00560731	233.673	136.309	84.3821		1.60916e-07	-	1205.69	8.43927e-05	0.090588	36.0208	46	51.313	6.099
1344.74	0.959473	0.0405274	0.0812209	0.00582532	260.623	152.03	94.1137		1.33701e-07	-	1344.74	5.87404e-05	0.0812209	40.175	46	51.313	6.099
1499.83	0.960449	0.039551	0.0728223	0.00595468	290.68	169.564	104.968		9.74769e-08	-	1499.83	9.72599e-05	0.0728223	44.8084	46	51.313	6.099
1672.81	0.961255	0.0387455	0.0652919	0.00524763	324.205	189.12	117.074		7.34521e-08	-	1672.81	8.02428e-05	0.0652919	49.9763	46	51.313	6.099
1865.74	0.961811	0.0381888	0.0585403	0.00457378	361.597	210.932	130.577		6.01069e-08	-	1865.74	5.54472e-05	0.0585403	55.7402	46	51.313	6.099
2080.91	0.96247	0.0375304	0.0524871	0.00454977	403.299	235.258	145.636		4.74185e-08	-	2080.91	6.558e-05	0.0524871	62.1686	46	51.313	6.099
2320.91	0.963006	0.0369944	0.0470596	0.00492894	449.813	262.391	162.432		3.91131e-08	-	2320.91	5.33983e-05	0.0470596	69.3387	46	51.313	6.099
2588.58	0.963826	0.0361738	0.0421934	0.004968	501.69	292.652	181.166		2.88939e-08	-	2588.58	8.17329e-05	0.0421934	77.3355	46	51.313	6.099
2887.12	0.964472	0.0355281	0.0378304	0.0042736	559.55	326.404	202.06		2.24289e-08	-	2887.12	6.43209e-05	0.0378304	86.2546	46	51.313	6.099
3220.09	0.964954	0.0350465	0.0339186	0.00355488	624.082	364.048	225.363		1.85526e-08	-	3220.09	4.79743e-05	0.0339186	96.2023	46	51.313	6.099
3591.47	0.96541	0.0345897	0.0304112	0.00343523	696.059	406.034	251.355		1.55972e-08	-	3591.47	4.55007e-05	0.0304112	107.298	46	51.313	6.099
4005.67	0.965825	0.0341749	0.0272666	0.00372934	776.334	452.862	280.343		1.34396e-08	-	4005.67	4.13209e-05	0.0272666	119.672	46	51.313	6.099
4467.65	0.966474	0.033526	0.0244471	0.003824	865.87	505.091	312.675		1.07266e-08	-	4467.65	6.46338e-05	0.0244471	133.474	46	51.313	6.099
4982.91	0.966892	0.0331079	0.0219191	0.00360241	965.732	563.344	348.737		9.32129e-09	-	4982.91	4.16487e-05	0.0219191	148.868	46	51.313	6.099
5557.59	0.967446	0.0325544	0.0196526	0.00345465	1077.11	628.314	388.956		7.82597e-09	-	5557.59	5.51268e-05	0.0196526	166.037	46	51.313	6.099
6198.55	0.96781	0.0321903	0.0176204	0.00348539	1201.33	700.778	433.815		7.0351e-09	-	6198.55	3.62694e-05	0.0176204	185.186	46	51.313	6.099
6913.43	0.968405	0.0315946	0.0157984	0.00346137	1339.88	781.599	483.847		5.99486e-09	-	6913.43	5.93439e-05	0.0157984	206.543	46	51.313	6.099
7710.76	0.968772	0.0312276	0.0141648	0.00350884	1494.41	871.741	539.649		5.47978e-09	-	7710.76	3.65525e-05	0.0141648	230.364	46	51.313	6.099
8600.05	0.969294	0.030706	0.0127	0.00413657	1666.77	972.28	601.888		4.89127e-09	-	8600.05	5.19529e-05	0.0127	256.932	46	51.313	6.099
9591.9	0.969858	0.0301418	0.0113868	0.00498939	1859	1084.41	671.304		4.37944e-09	-	9591.9	5.62072e-05	0.0113868	286.564	46	51.313	6.099
10698.1	0.970744	0.0292562	0.0102093	0.00536419	2073.39	1209.48	748.726		3.73374e-09	-	10698.1	8.82074e-05	0.0102093	319.614	46	51.313	6.099
11932	0.971313	0.0286874	0.00915365	0.00569719	2312.52	1348.97	835.077		3.4003e-09	-	11932	5.66617e-05	0.00915365	356.475	46	51.313	6.099
13308.1	0.972234	0.0277663	0.00820712	0.00618709	2579.22	1504.55	931.386		2.96629e-09	-	13308.1	9.17464e-05	0.00820712	397.588	46	51.313	6.099
14842.9	0.97309	0.02691	0.00735846	0.00677461	2876.69	1678.07	1038.8		2.64193e-09	-	14842.9	8.52942e-05	0.00735846	443.442	46	51.313	6.099
16554.8	0.973935	0.0260653	0.00659756	0.01021	3208.46	1871.6	1158.61		2.38469e-09	-	16554.8	8.41469e-05	0.00659756	494.584	46	51.313	6.099
18464	0.975297	0.0247033	0.00591534	0.0155581	3578.49	2087.45	1292.23		2.05128e-09	-	18464	0.000135668	0.00591534	551.625	46	51.313	6.099
20593.5	0.978952	0.0210481	0.00530367	0.0155317	3991.2	2328.2	1441.27		1.33202e-09	-	20593.5	0.000364088	0.00530367	615.244	46	51.313	6.099
22968.6	0.980018	0.0199817	0.00475524	0.0115965	4451.51	2596.71	1607.49		1.16331e-09	-	22968.6	0.00010623	0.00475524	686.201	46	51.313	6.099
25617.5	0.981425	0.0185746	0.00426353	0.0111688	4964.9	2896.19	1792.88		9.84386e-10	-	25617.5	0.000140153	0.00426353	765.341	46	51.313	6.099
28572	0.982993	0.0170068	0.00382266	0.013812	5537.51	3230.21	1999.66		8.24111e-10	-	28572	0.000156172	0.00382266	853.608	46	51.313	6.099
31867.2	0.985179	0.0148208	0.00342737	0.0168824	6176.16	3602.76	2230.28		6.44465e-10	-	31867.2	0.000217751	0.00342737	952.055	46	51.313	6.099
35542.5	0.987569	0.0124305	0.00307297	0.0193524	6888.46	4018.27	2487.5		4.86562e-10	-	35542.5	0.000238091	0.00307297	1061.86	46	51.313	6.099
39641.7	0.990679	0.00932064	0.00275521	0.0211814	7682.91	4481.7	2774.38		3.2141e-10	-	39641.7	0.000309773	0.00275521	1184.32	46	51.313	6.099
44213.6	0.993092	0.00690759	0.00247031	0.0234121	8568.98	4998.57	3094.35		2.18394e-10	-	44213.6	0.000240363	0.00247031	1320.91	46	51.313	6.099
49312.7	0.997227	0.00277306	0.00221486	0.0186767	9557.25	5575.06	3451.23		7.65033e-11	-	49312.7	0.000411838	0.00221486	1473.25	46	51.313	6.099
55000	1	0	0.00198584	0	10659.5	6218.03	3849.26		0.000	-	55000	0.000276223	0.00198584	1643.16	46	51.313	6.099
		Equiv.		Normalized	Equivalent			Height			RAW DATA
	Mercury	Water	Pore	Pore	Injection Pressure,			Above	Normalized			Incremental
Injection	Satn,	Satn,	Throat	Size	psia			Free	Permeability		Injection	Hg	Pore
Pressure,	fraction	fraction	Radius,	Distribution	A/B	O/B	O/B	Water,	Distribution	J	Pressure,	Injected,	Radii
psia	Vp	Vp	microns	Function	(Lab)	(Lab)	(Res)	feet	Function	Function	psia	cm3/g	microns
1	0	1	109.221	0	0.193809	0.113055	0.0699865		1	-	1	0	109.221	0.00295438	47	53.7844	7.29431
1.12	0	1	97.5187	0	0.217066	0.126622	0.0783849		1	-	1.12	0.000201831	97.5187	0.0033089	47	53.7844	7.29431
1.24	0	1	88.0815	0	0.240323	0.140188	0.0867833		1	-	1.24	0.000168669	88.0815	0.00366343	47	53.7844	7.29431
1.39	0	1	78.5763	0	0.269394	0.157147	0.0972813		1	-	1.39	0.000188222	78.5763	0.00410658	47	53.7844	7.29431
1.55	0	1	70.4652	0	0.300404	0.175236	0.108479		1	-	1.55	0.000168791	70.4652	0.00457928	47	53.7844	7.29431
1.73	0	1	63.1335	0	0.335289	0.195585	0.121077		1	-	1.73	0.000173477	63.1335	0.00511107	47	53.7844	7.29431
1.92	0	1	56.8859	0	0.372113	0.217066	0.134374		1	-	1.92	0.000116394	56.8859	0.0056724	47	53.7844	7.29431
2.15	0	1	50.8005	0	0.416689	0.243069	0.150471		1	-	2.15	0.000170259	50.8005	0.00635191	47	53.7844	7.29431
2.39	0	1	45.6992	0	0.463203	0.270202	0.167268		1	-	2.39	0.000175697	45.6992	0.00706096	47	53.7844	7.29431
2.67	0	1	40.9067	0	0.51747	0.301857	0.186864		1	-	2.67	0.000142111	40.9067	0.00788819	47	53.7844	7.29431
2.98	0	1	36.6513	0	0.57755	0.336904	0.20856		1	-	2.98	0.000211065	36.6513	0.00880404	47	53.7844	7.29431
3.32	0	1	32.8979	0	0.643445	0.375343	0.232355		1	-	3.32	0.000160467	32.8979	0.00980853	47	53.7844	7.29431
3.71	0	1	29.4396	0	0.719031	0.419435	0.25965		1	-	3.71	0.000128902	29.4396	0.0109607	47	53.7844	7.29431
4.13	0	1	26.4458	0	0.800431	0.466918	0.289044		1	-	4.13	9.87635e-05	26.4458	0.0122016	47	53.7844	7.29431
4.61	0	1	23.6922	0	0.893459	0.521184	0.322638		1	-	4.61	0.000116109	23.6922	0.0136197	47	53.7844	7.29431
5.14	0	1	21.2492	0	0.996178	0.581104	0.359731		1	-	5.14	0.000121863	21.2492	0.0151855	47	53.7844	7.29431
5.73	0	1	19.0613	0	1.11052	0.647806	0.401023		1	-	5.73	0.000236892	19.0613	0.0169286	47	53.7844	7.29431
6.4	0	1	17.0658	0	1.24038	0.723553	0.447914		1	-	6.4	0.0005118	17.0658	0.018908	47	53.7844	7.29431
7.13	0.108385	0.891615	15.3185	0.649511	1.38186	0.806083	0.499004		0.744663	-	7.13	0.0119173	15.3185	0.0210647	47	53.7844	7.29431
7.96	0.200859	0.799141	13.7212	0.929541	1.54272	0.899919	0.557093		0.569487	-	7.96	0.0101677	13.7212	0.0235168	47	53.7844	7.29431
8.87	0.317829	0.682171	12.3135	1	1.71908	1.0028	0.620781		0.39139	-	8.87	0.0128612	12.3135	0.0262053	47	53.7844	7.29431
9.9	0.455868	0.544132	11.0324	0.908055	1.91871	1.11925	0.692867		0.222386	-	9.9	0.0151777	11.0324	0.0292483	47	53.7844	7.29431
11.04	0.539875	0.460125	9.89321	0.703158	2.13965	1.24813	0.772651		0.139754	-	11.04	0.00923685	9.89321	0.0326163	47	53.7844	7.29431
12.31	0.612144	0.387856	8.87254	0.530476	2.38579	1.39171	0.861534		0.0825858	-	12.31	0.00794617	8.87254	0.0363684	47	53.7844	7.29431
13.73	0.667001	0.332999	7.95492	0.38498	2.661	1.55225	0.960915		0.0476928	-	13.73	0.00603164	7.95492	0.0405636	47	53.7844	7.29431
15.31	0.700308	0.299692	7.13396	0.264378	2.96721	1.73087	1.07149		0.0306582	-	15.31	0.00366227	7.13396	0.0452315	47	53.7844	7.29431
17.08	0.725644	0.274356	6.39467	0.186947	3.31026	1.93098	1.19537		0.0202417	-	17.08	0.0027858	6.39467	0.0504608	47	53.7844	7.29431
19.05	0.743708	0.256292	5.73339	0.13509	3.69206	2.1537	1.33324		0.0142731	-	19.05	0.00198618	5.73339	0.0562809	47	53.7844	7.29431
21.25	0.756313	0.243687	5.13981	0.118315	4.11844	2.40242	1.48721		0.0109257	-	21.25	0.00138589	5.13981	0.0627805	47	53.7844	7.29431
23.7	0.766242	0.233758	4.60848	0.133623	4.59327	2.67941	1.65868		0.00880618	-	23.7	0.00109174	4.60848	0.0700187	47	53.7844	7.29431
26.43	0.79197	0.20803	4.13246	0.118788	5.12237	2.98805	1.84974		0.00439056	-	26.43	0.00282884	4.13246	0.0780842	47	53.7844	7.29431
29.48	0.79813	0.20187	3.70492	0.0744092	5.71349	3.33287	2.0632		0.00354049	-	29.48	0.000677399	3.70492	0.087095	47	53.7844	7.29431
32.88	0.804315	0.195685	3.32181	0.056017	6.37244	3.71725	2.30116		0.00285456	-	32.88	0.00068	3.32181	0.0971399	47	53.7844	7.29431
36.67	0.811591	0.188409	2.97848	0.0560396	7.10697	4.14573	2.56641		0.00220581	-	36.67	0.0008	2.97848	0.108337	47	53.7844	7.29431
40.9	0.817775	0.182225	2.67044	0.0540064	7.92678	4.62396	2.86245		0.0017625	-	40.9	0.00068	2.67044	0.120834	47	53.7844	7.29431
45.62	0.82396	0.17604	2.39415	0.0537588	8.84156	5.15758	3.19279		0.00140616	-	45.62	0.00068	2.39415	0.134779	47	53.7844	7.29431
50.88	0.830426	0.169574	2.14664	0.0550011	9.861	5.75225	3.56092		0.00110668	-	50.88	0.000710949	2.14664	0.150319	47	53.7844	7.29431
56.75	0.836906	0.163094	1.9246	0.0555176	10.9987	6.41588	3.97174		0.000865414	-	56.75	0.000712484	1.9246	0.167661	47	53.7844	7.29431
63.29	0.843659	0.156341	1.72572	0.0538538	12.2662	7.15526	4.42945		0.000663262	-	63.29	0.000742592	1.72572	0.186983	47	53.7844	7.29431
70.59	0.849745	0.150255	1.54726	0.0513975	13.681	7.98056	4.94035		0.000516819	-	70.59	0.000669137	1.54726	0.208549	47	53.7844	7.29431
78.73	0.855431	0.144569	1.38729	0.0517266	15.2586	8.90083	5.51004		0.000406824	-	78.73	0.000625208	1.38729	0.232598	47	53.7844	7.29431
87.81	0.86174	0.13826	1.24383	0.052537	17.0184	9.92738	6.14552		0.000308722	-	87.81	0.000693634	1.24383	0.259424	47	53.7844	7.29431
97.94	0.868363	0.131637	1.11518	0.0493928	18.9816	11.0726	6.85448		0.000225928	-	97.94	0.000728235	1.11518	0.289352	47	53.7844	7.29431
109.23	0.873339	0.126661	0.999918	0.0457675	21.1697	12.349	7.64463		0.000175921	-	109.23	0.000547148	0.999918	0.322707	47	53.7844	7.29431
121.83	0.878726	0.121274	0.896503	0.0444168	23.6117	13.7735	8.52646		0.000132398	-	121.83	0.000592358	0.896503	0.359932	47	53.7844	7.29431
135.88	0.884092	0.115908	0.803805	0.042368	26.3348	15.3619	9.50977		9.75494e-05	-	135.88	0.000590011	0.803805	0.401441	47	53.7844	7.29431
151.55	0.888667	0.111333	0.720693	0.0394353	29.3717	17.1335	10.6065		7.36663e-05	-	151.55	0.000503004	0.720693	0.447736	47	53.7844	7.29431
169.03	0.89334	0.10666	0.646163	0.0361272	32.7595	19.1097	11.8298		5.40539e-05	-	169.03	0.000513829	0.646163	0.499378	47	53.7844	7.29431
188.53	0.897354	0.102646	0.57933	0.0327037	36.5388	21.3143	13.1946		4.05125e-05	-	188.53	0.000441343	0.57933	0.556989	47	53.7844	7.29431
210.27	0.90073	0.0992698	0.519432	0.0309437	40.7522	23.7721	14.7161		3.13568e-05	-	210.27	0.00037121	0.519432	0.621217	47	53.7844	7.29431
234.52	0.904675	0.0953254	0.465721	0.0296478	45.4521	26.5137	16.4132		2.27575e-05	-	234.52	0.000433698	0.465721	0.692861	47	53.7844	7.29431
261.57	0.907828	0.0921724	0.417559	0.0273241	50.6946	29.5718	18.3064		1.72317e-05	-	261.57	0.000346683	0.417559	0.772777	47	53.7844	7.29431
291.74	0.911069	0.0889313	0.374378	0.0248203	56.5418	32.9827	20.4179		1.26655e-05	-	291.74	0.000356369	0.374378	0.86191	47	53.7844	7.29431
325.38	0.913665	0.0863354	0.335672	0.0227918	63.0615	36.7859	22.7722		9.72555e-06	-	325.38	0.000285432	0.335672	0.961295	47	53.7844	7.29431
362.91	0.916365	0.0836351	0.300959	0.0214143	70.3352	41.0289	25.3988		7.2671e-06	-	362.91	0.000296906	0.300959	1.07217	47	53.7844	7.29431
404.76	0.918689	0.0813106	0.269841	0.0204471	78.4461	45.7602	28.3278		5.56585e-06	-	404.76	0.000255585	0.269841	1.19581	47	53.7844	7.29431
451.44	0.921177	0.0788231	0.241939	0.0190548	87.4931	51.0376	31.5947		4.10233e-06	-	451.44	0.000273503	0.241939	1.33372	47	53.7844	7.29431
503.51	0.923288	0.0767119	0.216919	0.0170671	97.5847	56.9244	35.2389		3.10379e-06	-	503.51	0.000232138	0.216919	1.48756	47	53.7844	7.29431
561.58	0.925105	0.0748951	0.194489	0.0154498	108.839	63.4895	39.303		2.41302e-06	-	561.58	0.000199765	0.194489	1.65912	47	53.7844	7.29431
626.35	0.9269	0.0731001	0.174377	0.0145343	121.392	70.8121	43.8361		1.86439e-06	-	626.35	0.000197366	0.174377	1.85047	47	53.7844	7.29431
698.58	0.928497	0.0715029	0.156347	0.0140178	135.391	78.9781	48.8912		1.47198e-06	-	698.58	0.00017561	0.156347	2.06387	47	53.7844	7.29431
779.15	0.930185	0.0698146	0.14018	0.0135204	151.006	88.0869	54.53		1.1385e-06	-	779.15	0.000185639	0.14018	2.3019	47	53.7844	7.29431
869.01	0.931729	0.0682707	0.125684	0.0128731	168.422	98.2461	60.819		8.93368e-07	-	869.01	0.000169754	0.125684	2.56738	47	53.7844	7.29431
969.23	0.933163	0.0668371	0.112688	0.0127505	187.845	109.576	67.8331		7.10388e-07	-	969.23	0.000157624	0.112688	2.86347	47	53.7844	7.29431
1081.02	0.93466	0.0653397	0.101035	0.0130725	209.511	122.215	75.6569		5.56738e-07	-	1081.02	0.00016465	0.101035	3.19374	47	53.7844	7.29431
1205.69	0.936326	0.0636738	0.090588	0.0126676	233.673	136.309	84.3821		4.19332e-07	-	1205.69	0.000183165	0.090588	3.56206	47	53.7844	7.29431
1344.74	0.937709	0.0622914	0.0812209	0.0116514	260.623	152.03	94.1137		3.27668e-07	-	1344.74	0.000151999	0.0812209	3.97287	47	53.7844	7.29431
1499.83	0.938991	0.0610091	0.0728223	0.0110675	290.68	169.564	104.968		2.59316e-07	-	1499.83	0.000140995	0.0728223	4.43106	47	53.7844	7.29431
1672.81	0.940299	0.0597012	0.0652919	0.010792	324.205	189.12	117.074		2.03271e-07	-	1672.81	0.000143811	0.0652919	4.94211	47	53.7844	7.29431
1865.74	0.941564	0.0584358	0.0585403	0.0102703	361.597	210.932	130.577		1.59686e-07	-	1865.74	0.000139125	0.0585403	5.5121	47	53.7844	7.29431
2080.91	0.942721	0.0572788	0.0524871	0.00978397	403.299	235.258	145.636		1.27645e-07	-	2080.91	0.000127226	0.0524871	6.14779	47	53.7844	7.29431
2320.91	0.943814	0.056186	0.0470596	0.0095798	449.813	262.391	162.432		1.0332e-07	-	2320.91	0.000120156	0.0470596	6.85684	47	53.7844	7.29431
2588.58	0.945009	0.0549908	0.0421934	0.00968978	501.69	292.652	181.166		8.19325e-08	-	2588.58	0.000131413	0.0421934	7.64764	47	53.7844	7.29431
2887.12	0.946006	0.0539938	0.0378304	0.00997515	559.55	326.404	202.06		6.75909e-08	-	2887.12	0.00010962	0.0378304	8.52964	47	53.7844	7.29431
3220.09	0.947458	0.0525416	0.0339186	0.00958129	624.082	364.048	225.363		5.07978e-08	-	3220.09	0.000159673	0.0339186	9.51336	47	53.7844	7.29431
3591.47	0.948306	0.0516943	0.0304112	0.00887534	696.059	406.034	251.355		4.29207e-08	-	3591.47	9.31695e-05	0.0304112	10.6106	47	53.7844	7.29431
4005.67	0.949429	0.0505706	0.0272666	0.00881739	776.334	452.862	280.343		3.45235e-08	-	4005.67	0.000123553	0.0272666	11.8343	47	53.7844	7.29431
4467.65	0.950419	0.0495811	0.0244471	0.00887761	865.87	505.091	312.675		2.85794e-08	-	4467.65	0.000108793	0.0244471	13.1991	47	53.7844	7.29431
4982.91	0.951532	0.0484677	0.0219191	0.00861855	965.732	563.344	348.737		2.32023e-08	-	4982.91	0.000122428	0.0219191	14.7214	47	53.7844	7.29431
5557.59	0.952457	0.0475431	0.0196526	0.00791861	1077.11	628.314	388.956		1.96132e-08	-	5557.59	0.000101656	0.0196526	16.4192	47	53.7844	7.29431
6198.55	0.953467	0.0465335	0.0176204	0.00712723	1201.33	700.778	433.815		1.64623e-08	-	6198.55	0.000111014	0.0176204	18.3129	47	53.7844	7.29431
6913.43	0.954005	0.0459953	0.0157984	0.00753098	1339.88	781.599	483.847		1.51122e-08	-	6913.43	5.91725e-05	0.0157984	20.4249	47	53.7844	7.29431
7710.76	0.955146	0.0448541	0.0141648	0.00893536	1494.41	871.741	539.649		1.28106e-08	-	7710.76	0.000125483	0.0141648	22.7805	47	53.7844	7.29431
8600.05	0.956187	0.0438126	0.0127	0.0099817	1666.77	972.28	601.888		1.11222e-08	-	8600.05	0.000114508	0.0127	25.4078	47	53.7844	7.29431
9591.9	0.957513	0.0424875	0.0113868	0.0103107	1859	1084.41	671.304		9.39522e-09	-	9591.9	0.000145704	0.0113868	28.3381	47	53.7844	7.29431
10698.1	0.958668	0.0413322	0.0102093	0.0106839	2073.39	1209.48	748.726		8.18481e-09	-	10698.1	0.000127032	0.0102093	31.6063	47	53.7844	7.29431
11932	0.959891	0.040109	0.00915365	0.0118615	2312.52	1348.97	835.077		7.15465e-09	-	11932	0.00013449	0.00915365	35.2515	47	53.7844	7.29431
13308.1	0.961488	0.0385123	0.00820712	0.0133403	2579.22	1504.55	931.386		6.07365e-09	-	13308.1	0.000175558	0.00820712	39.3171	47	53.7844	7.29431
14842.9	0.963039	0.0369613	0.00735846	0.0146823	2876.69	1678.07	1038.8		5.22951e-09	-	14842.9	0.000170536	0.00735846	43.8516	47	53.7844	7.29431
16554.8	0.96493	0.0350696	0.00659756	0.0162573	3208.46	1871.6	1158.61		4.40183e-09	-	16554.8	0.000208005	0.00659756	48.909	47	53.7844	7.29431
18464	0.966827	0.0331733	0.00591534	0.0183381	3578.49	2087.45	1292.23		3.7349e-09	-	18464	0.000208497	0.00591534	54.5497	47	53.7844	7.29431
20593.5	0.969215	0.0307845	0.00530367	0.0203658	3991.2	2328.2	1441.27		3.0595e-09	-	20593.5	0.000262655	0.00530367	60.8409	47	53.7844	7.29431
22968.6	0.971731	0.0282689	0.00475524	0.0225962	4451.51	2596.71	1607.49		2.48772e-09	-	22968.6	0.000276603	0.00475524	67.8578	47	53.7844	7.29431
25617.5	0.974293	0.0257071	0.00426353	0.0249718	4964.9	2896.19	1792.88		2.01965e-09	-	25617.5	0.000281677	0.00426353	75.6839	47	53.7844	7.29431
28572	0.977943	0.0220573	0.00382266	0.0244406	5537.51	3230.21	1999.66		1.48358e-09	-	28572	0.000401303	0.00382266	84.4125	47	53.7844	7.29431
31867.2	0.9803	0.0197004	0.00342737	0.02337	6176.16	3602.76	2230.28		1.20529e-09	-	31867.2	0.000259146	0.00342737	94.1479	47	53.7844	7.29431
35542.5	0.982725	0.0172751	0.00307297	0.0279205	6888.46	4018.27	2487.5		9.7508e-10	-	35542.5	0.000266679	0.00307297	105.006	47	53.7844	7.29431
39641.7	0.986728	0.0132722	0.00275521	0.0348318	7682.91	4481.7	2774.38		6.69656e-10	-	39641.7	0.000440121	0.00275521	117.116	47	53.7844	7.29431
44213.6	0.991369	0.00863079	0.00247031	0.0376262	8568.98	4998.57	3094.35		3.84957e-10	-	44213.6	0.000510342	0.00247031	130.624	47	53.7844	7.29431
49312.7	0.9958	0.00420006	0.00221486	0.0279745	9557.25	5575.06	3451.23		1.66484e-10	-	49312.7	0.000487171	0.00221486	145.688	47	53.7844	7.29431
55000	1	0	0.00198584	0	10659.5	6218.03	3849.26		0.000	-	55000	0.000461809	0.00198584	162.491	47	53.7844	7.29431
11180:1213		Equiv.		Normalized	Equivalent			Height			RAW DATA
	Mercury	Water	Pore	Pore	Injection Pressure,			Above	Normalized			Incremental
Injection	Satn,	Satn,	Throat	Size	psia			Free	Permeability		Injection	Hg	Pore
Pressure,	fraction	fraction	Radius,	Distribution	A/B	O/B	O/B	Water,	Distribution	J	Pressure,	Injected,	Radii
psia	Vp	Vp	microns	Function	(Lab)	(Lab)	(Res)	feet	Function	Function	psia	cm3/g	microns
1	0	1	109.221	0	0.193809	0.113055	0.0699865		1	-	1	0	109.221	0.0156103	49	26.815	5.034
1.12	0	1	97.5187	0	0.217066	0.126622	0.0783849		1	-	1.12	0.000200552	97.5187	0.0174836	49	26.815	5.034
1.24	0	1	88.0815	0	0.240323	0.140188	0.0867833		1	-	1.24	0.000142548	88.0815	0.0193568	49	26.815	5.034
1.39	0	1	78.5763	0	0.269394	0.157147	0.0972813		1	-	1.39	0.000144859	78.5763	0.0216984	49	26.815	5.034
1.55	0	1	70.4652	0	0.300404	0.175236	0.108479		1	-	1.55	0.000174533	70.4652	0.024196	49	26.815	5.034
1.73	0	1	63.1335	0	0.335289	0.195585	0.121077		1	-	1.73	0.000253039	63.1335	0.0270059	49	26.815	5.034
1.92	0	1	56.8859	0	0.372113	0.217066	0.134374		1	-	1.92	0.00011601	56.8859	0.0299718	49	26.815	5.034
2.15	0	1	50.8005	0	0.416689	0.243069	0.150471		1	-	2.15	0.000252627	50.8005	0.0335622	49	26.815	5.034
2.39	0	1	45.6992	0	0.463203	0.270202	0.167268		1	-	2.39	0.000177284	45.6992	0.0373087	49	26.815	5.034
2.67	0	1	40.9067	0	0.51747	0.301857	0.186864		1	-	2.67	0.000145551	40.9067	0.0416796	49	26.815	5.034
2.98	0	1	36.6513	0	0.57755	0.336904	0.20856		1	-	2.98	0.000157415	36.6513	0.0465188	49	26.815	5.034
3.32	0	1	32.8979	0	0.643445	0.375343	0.232355		1	-	3.32	0.000164313	32.8979	0.0518263	49	26.815	5.034
3.71	0	1	29.4396	0	0.719031	0.419435	0.25965		1	-	3.71	0.000161952	29.4396	0.0579144	49	26.815	5.034
4.13	0	1	26.4458	0	0.800431	0.466918	0.289044		1	-	4.13	0.000246332	26.4458	0.0644707	49	26.815	5.034
4.61	0	1	23.6922	0	0.893459	0.521184	0.322638		1	-	4.61	0.000164302	23.6922	0.0719637	49	26.815	5.034
5.14	0	1	21.2492	0	0.996178	0.581104	0.359731		1	-	5.14	0.000208338	21.2492	0.0802371	49	26.815	5.034
5.73	0	1	19.0613	0	1.11052	0.647806	0.401023		1	-	5.73	0.000187853	19.0613	0.0894472	49	26.815	5.034
6.4	0	1	17.0658	0	1.24038	0.723553	0.447914		1	-	6.4	0.000180183	17.0658	0.0999062	49	26.815	5.034
7.13	0	1	15.3185	0	1.38186	0.806083	0.499004		1	-	7.13	0.000175638	15.3185	0.111302	49	26.815	5.034
7.96	0	1	13.7212	0	1.54272	0.899919	0.557093		1	-	7.96	0.000202596	13.7212	0.124258	49	26.815	5.034
8.87	0	1	12.3135	0	1.71908	1.0028	0.620781		1	-	8.87	0.000280418	12.3135	0.138464	49	26.815	5.034
9.9	0	1	11.0324	0	1.91871	1.11925	0.692867		1	-	9.9	0.00029417	11.0324	0.154542	49	26.815	5.034
11.04	0	1	9.89321	0	2.13965	1.24813	0.772651		1	-	11.04	0.000357794	9.89321	0.172338	49	26.815	5.034
12.31	0	1	8.87254	0	2.38579	1.39171	0.861534		1	-	12.31	0.000466681	8.87254	0.192163	49	26.815	5.034
13.73	0	1	7.95492	0	2.661	1.55225	0.960915		1	-	13.73	0.000652345	7.95492	0.21433	49	26.815	5.034
15.31	0.0169848	0.983015	7.13396	0.3324	2.96721	1.73087	1.07149		0.912326	-	15.31	0.00100393	7.13396	0.238994	49	26.815	5.034
17.08	0.0497154	0.950285	6.39467	0.649329	3.31026	1.93098	1.19537		0.776506	-	17.08	0.00193462	6.39467	0.266625	49	26.815	5.034
19.05	0.105267	0.894733	5.73339	0.926338	3.69206	2.1537	1.33324		0.591247	-	19.05	0.00328352	5.73339	0.297377	49	26.815	5.034
21.25	0.190209	0.809791	5.13981	1	4.11844	2.40242	1.48721		0.363563	-	21.25	0.00502068	5.13981	0.33172	49	26.815	5.034
23.7	0.259168	0.740832	4.60848	0.835334	4.59327	2.67941	1.65868		0.214988	-	23.7	0.00407599	4.60848	0.369965	49	26.815	5.034
26.43	0.306448	0.693552	4.13246	0.595505	5.12237	2.98805	1.84974		0.133086	-	26.43	0.00279461	4.13246	0.412581	49	26.815	5.034
29.48	0.34411	0.65589	3.70492	0.363414	5.71349	3.33287	2.0632		0.080636	-	29.48	0.0022261	3.70492	0.460193	49	26.815	5.034
32.88	0.356291	0.643709	3.32181	0.187746	6.37244	3.71725	2.30116		0.0669997	-	32.88	0.00072	3.32181	0.513268	49	26.815	5.034
36.67	0.364581	0.635419	2.97848	0.117609	7.10697	4.14573	2.56641		0.0595391	-	36.67	0.000490002	2.97848	0.572431	49	26.815	5.034
40.9	0.371466	0.628534	2.67044	0.115405	7.92678	4.62396	2.86245		0.0545579	-	40.9	0.000406953	2.67044	0.638463	49	26.815	5.034
45.62	0.380132	0.619868	2.39415	0.140551	8.84156	5.15758	3.19279		0.0495186	-	45.62	0.00051219	2.39415	0.712144	49	26.815	5.034
50.88	0.390335	0.609665	2.14664	0.198402	9.861	5.75225	3.56092		0.0447488	-	50.88	0.000603091	2.14664	0.794254	49	26.815	5.034
56.75	0.406181	0.593819	1.9246	0.284359	10.9987	6.41588	3.97174		0.0387939	-	56.75	0.00093662	1.9246	0.885887	49	26.815	5.034
63.29	0.431337	0.568663	1.72572	0.357898	12.2662	7.15526	4.42945		0.031194	-	63.29	0.00148693	1.72572	0.987978	49	26.815	5.034
70.59	0.458579	0.541421	1.54726	0.391684	13.681	7.98056	4.94035		0.0245775	-	70.59	0.00161021	1.54726	1.10193	49	26.815	5.034
78.73	0.487484	0.512516	1.38729	0.398417	15.2586	8.90083	5.51004		0.0189341	-	78.73	0.00170846	1.38729	1.229	49	26.815	5.034
87.81	0.514921	0.485079	1.24383	0.398818	17.0184	9.92738	6.14552		0.0146275	-	87.81	0.00162177	1.24383	1.37074	49	26.815	5.034
97.94	0.543508	0.456492	1.11518	0.393792	18.9816	11.0726	6.85448		0.0110207	-	97.94	0.00168968	1.11518	1.52888	49	26.815	5.034
109.23	0.571619	0.428381	0.999918	0.375174	21.1697	12.349	7.64463		0.00816948	-	109.23	0.00166157	0.999918	1.70512	49	26.815	5.034
121.83	0.596324	0.403676	0.896503	0.35195	23.6117	13.7735	8.52646		0.00615508	-	121.83	0.00146023	0.896503	1.90181	49	26.815	5.034
135.88	0.621012	0.378988	0.803805	0.33026	26.3348	15.3619	9.50977		0.00453681	-	135.88	0.00145927	0.803805	2.12113	49	26.815	5.034
151.55	0.64335	0.35665	0.720693	0.305517	29.3717	17.1335	10.6065		0.00335979	-	151.55	0.00132031	0.720693	2.36575	49	26.815	5.034
169.03	0.663956	0.336044	0.646163	0.280062	32.7595	19.1097	11.8298		0.00248694	-	169.03	0.00121797	0.646163	2.63862	49	26.815	5.034
188.53	0.682868	0.317132	0.57933	0.256802	36.5388	21.3143	13.1946		0.00184298	-	188.53	0.00111784	0.57933	2.94302	49	26.815	5.034
210.27	0.700053	0.299947	0.519432	0.235995	40.7522	23.7721	14.7161		0.00137258	-	210.27	0.00101579	0.519432	3.28239	49	26.815	5.034
234.52	0.716096	0.283904	0.465721	0.217195	45.4521	26.5137	16.4132		0.00101956	-	234.52	0.000948276	0.465721	3.66094	49	26.815	5.034
261.57	0.730685	0.269315	0.417559	0.199451	50.6946	29.5718	18.3064		0.0007615	-	261.57	0.000862315	0.417559	4.0832	49	26.815	5.034
291.74	0.744184	0.255816	0.374378	0.183206	56.5418	32.9827	20.4179		0.000569554	-	291.74	0.000797886	0.374378	4.55416	49	26.815	5.034
325.38	0.756448	0.243552	0.335672	0.169268	63.0615	36.7859	22.7722		0.000429375	-	325.38	0.000724848	0.335672	5.07929	49	26.815	5.034
362.91	0.767968	0.232032	0.300959	0.157237	70.3352	41.0289	25.3988		0.000323514	-	362.91	0.000680938	0.300959	5.66515	49	26.815	5.034
404.76	0.778645	0.221355	0.269841	0.145844	78.4461	45.7602	28.3278		0.000244642	-	404.76	0.000631094	0.269841	6.31844	49	26.815	5.034
451.44	0.788527	0.211473	0.241939	0.135185	87.4931	51.0376	31.5947		0.000185958	-	451.44	0.000584118	0.241939	7.04713	49	26.815	5.034
503.51	0.797637	0.202363	0.216919	0.126863	97.5847	56.9244	35.2389		0.000142471	-	503.51	0.00053845	0.216919	7.85996	49	26.815	5.034
561.58	0.806279	0.193721	0.194489	0.120399	108.839	63.4895	39.303		0.000109306	-	561.58	0.00051083	0.194489	8.76645	49	26.815	5.034
626.35	0.814742	0.185258	0.174377	0.113042	121.392	70.8121	43.8361		8.32002e-05	-	626.35	0.000500195	0.174377	9.77754	49	26.815	5.034
698.58	0.822268	0.177732	0.156347	0.105778	135.391	78.9781	48.8912		6.4535e-05	-	698.58	0.000444882	0.156347	10.9051	49	26.815	5.034
779.15	0.829456	0.170544	0.14018	0.100904	151.006	88.0869	54.53		5.0207e-05	-	779.15	0.000424817	0.14018	12.1628	49	26.815	5.034
869.01	0.836549	0.163451	0.125684	0.0965603	168.422	98.2461	60.819		3.88398e-05	-	869.01	0.000419252	0.125684	13.5655	49	26.815	5.034
969.23	0.843128	0.156872	0.112688	0.0920972	187.845	109.576	67.8331		3.03633e-05	-	969.23	0.000388909	0.112688	15.13	49	26.815	5.034
1081.02	0.849419	0.150581	0.101035	0.0893038	209.511	122.215	75.6569		2.38485e-05	-	1081.02	0.000371829	0.101035	16.8751	49	26.815	5.034
1205.69	0.855693	0.144307	0.090588	0.0875738	233.673	136.309	84.3821		1.86258e-05	-	1205.69	0.000370804	0.090588	18.8212	49	26.815	5.034
1344.74	0.861822	0.138178	0.0812209	0.0855933	260.623	152.03	94.1137		1.45239e-05	-	1344.74	0.00036227	0.0812209	20.9918	49	26.815	5.034
1499.83	0.867747	0.132253	0.0728223	0.0835652	290.68	169.564	104.968		1.13358e-05	-	1499.83	0.000350263	0.0728223	23.4129	49	26.815	5.034
1672.81	0.873616	0.126384	0.0652919	0.081619	324.205	189.12	117.074		8.79784e-06	-	1672.81	0.000346854	0.0652919	26.1131	49	26.815	5.034
1865.74	0.879267	0.120733	0.0585403	0.0797733	361.597	210.932	130.577		6.8331e-06	-	1865.74	0.000334028	0.0585403	29.1248	49	26.815	5.034
2080.91	0.884847	0.115153	0.0524871	0.0777902	403.299	235.258	145.636		5.27355e-06	-	2080.91	0.000329822	0.0524871	32.4837	49	26.815	5.034
2320.91	0.890307	0.109693	0.0470596	0.0752497	449.813	262.391	162.432		4.04681e-06	-	2320.91	0.000322733	0.0470596	36.2302	49	26.815	5.034
2588.58	0.895438	0.104562	0.0421934	0.0725867	501.69	292.652	181.166		3.12007e-06	-	2588.58	0.000303287	0.0421934	40.4086	49	26.815	5.034
2887.12	0.900554	0.0994465	0.0378304	0.0698431	559.55	326.404	202.06		2.37736e-06	-	2887.12	0.000302359	0.0378304	45.0689	49	26.815	5.034
3220.09	0.90532	0.0946803	0.0339186	0.0669778	624.082	364.048	225.363		1.82107e-06	-	3220.09	0.000281718	0.0339186	50.2667	49	26.815	5.034
3591.47	0.909961	0.0900388	0.0304112	0.0641732	696.059	406.034	251.355		1.38559e-06	-	3591.47	0.000274342	0.0304112	56.0641	49	26.815	5.034
4005.67	0.914423	0.0855766	0.0272666	0.0608057	776.334	452.862	280.343		1.04902e-06	-	4005.67	0.000263751	0.0272666	62.5299	49	26.815	5.034
4467.65	0.918564	0.0814361	0.0244471	0.0567015	865.87	505.091	312.675		7.97971e-07	-	4467.65	0.000244737	0.0244471	69.7415	49	26.815	5.034
4982.91	0.922431	0.0775686	0.0219191	0.0523288	965.732	563.344	348.737		6.09464e-07	-	4982.91	0.000228595	0.0219191	77.7849	49	26.815	5.034
5557.59	0.925946	0.0740539	0.0196526	0.0484599	1077.11	628.314	388.956		4.71746e-07	-	5557.59	0.000207748	0.0196526	86.7559	49	26.815	5.034
6198.55	0.929192	0.070808	0.0176204	0.0453828	1201.33	700.778	433.815		3.69506e-07	-	6198.55	0.000191856	0.0176204	96.7615	49	26.815	5.034
6913.43	0.932392	0.0676079	0.0157984	0.0424554	1339.88	781.599	483.847		2.88478e-07	-	6913.43	0.000189148	0.0157984	107.921	49	26.815	5.034
7710.76	0.935152	0.0648477	0.0141648	0.0401583	1494.41	871.741	539.649		2.32293e-07	-	7710.76	0.000163149	0.0141648	120.368	49	26.815	5.034
8600.05	0.937986	0.0620138	0.0127	0.0387682	1666.77	972.28	601.888		1.85921e-07	-	8600.05	0.000167508	0.0127	134.25	49	26.815	5.034
9591.9	0.940668	0.059332	0.0113868	0.0374558	1859	1084.41	671.304		1.50645e-07	-	9591.9	0.000158511	0.0113868	149.733	49	26.815	5.034
10698.1	0.943241	0.0567595	0.0102093	0.0363999	2073.39	1209.48	748.726		1.23443e-07	-	10698.1	0.000152055	0.0102093	167.002	49	26.815	5.034
11932	0.945783	0.0542171	0.00915365	0.036138	2312.52	1348.97	835.077		1.01832e-07	-	11932	0.000150271	0.00915365	186.262	49	26.815	5.034
13308.1	0.9483	0.0517003	0.00820712	0.0361753	2579.22	1504.55	931.386		8.46333e-08	-	13308.1	0.000148762	0.00820712	207.744	49	26.815	5.034
14842.9	0.950945	0.049055	0.00735846	0.0361177	2876.69	1678.07	1038.8		7.01016e-08	-	14842.9	0.000156362	0.00735846	231.703	49	26.815	5.034
16554.8	0.953333	0.0466674	0.00659756	0.0376555	3208.46	1871.6	1158.61		5.95584e-08	-	16554.8	0.000141121	0.00659756	258.425	49	26.815	5.034
18464	0.956101	0.0438991	0.00591534	0.0407914	3578.49	2087.45	1292.23		4.97311e-08	-	18464	0.00016363	0.00591534	288.23	49	26.815	5.034
20593.5	0.95924	0.0407603	0.00530367	0.0432053	3991.2	2328.2	1441.27		4.07741e-08	-	20593.5	0.000185523	0.00530367	321.471	49	26.815	5.034
22968.6	0.962152	0.0378475	0.00475524	0.0458725	4451.51	2596.71	1607.49		3.4092e-08	-	22968.6	0.000172168	0.00475524	358.547	49	26.815	5.034
25617.5	0.965613	0.0343865	0.00426353	0.0505699	4964.9	2896.19	1792.88		2.77095e-08	-	25617.5	0.000204571	0.00426353	399.898	49	26.815	5.034
28572	0.969243	0.0307574	0.00382266	0.0570905	5537.51	3230.21	1999.66		2.23294e-08	-	28572	0.00021451	0.00382266	446.019	49	26.815	5.034
31867.2	0.9736	0.0264003	0.00342737	0.0647692	6176.16	3602.76	2230.28		1.71369e-08	-	31867.2	0.000257537	0.00342737	497.459	49	26.815	5.034
35542.5	0.9784	0.0215996	0.00307297	0.0731432	6888.46	4018.27	2487.5		1.25378e-08	-	35542.5	0.000283755	0.00307297	554.831	49	26.815	5.034
39641.7	0.983852	0.016148	0.00275521	0.0798547	7682.91	4481.7	2774.38		8.33935e-09	-	39641.7	0.00032223	0.00275521	618.82	49	26.815	5.034
44213.6	0.990018	0.00998183	0.00247031	0.0793086	8568.98	4998.57	3094.35		4.5219e-09	-	44213.6	0.000364468	0.00247031	690.189	49	26.815	5.034
49312.7	0.995432	0.00456795	0.00221486	0.0558915	9557.25	5575.06	3451.23		1.82753e-09	-	49312.7	0.00032	0.00221486	769.788	49	26.815	5.034
55000	1	0	0.00198584	0	10659.5	6218.03	3849.26		0.000	-	55000	0.00027	0.00198584	858.569	49	26.815	5.034
		Equiv.		Normalized	Equivalent			Height			RAW DATA
	Mercury	Water	Pore	Pore	Injection Pressure,			Above	Normalized			Incremental
Injection	Satn,	Satn,	Throat	Size	psia			Free	Permeability		Injection	Hg	Pore
Pressure,	fraction	fraction	Radius,	Distribution	A/B	O/B	O/B	Water,	Distribution	J	Pressure,	Injected,	Radii
psia	Vp	Vp	microns	Function	(Lab)	(Lab)	(Res)	feet	Function	Function	psia	cm3/g	microns
1	0	1	109.221	0	0.193809	0.113055	0.0699865		1	-	1	0	109.221	0.0098617	50	16.9372	3.074
1.12	0	1	97.5187	0	0.217066	0.126622	0.0783849		1	-	1.12	0.000221523	97.5187	0.0110451	50	16.9372	3.074
1.24	0	1	88.0815	0	0.240323	0.140188	0.0867833		1	-	1.24	0.000216456	88.0815	0.0122285	50	16.9372	3.074
1.39	0	1	78.5763	0	0.269394	0.157147	0.0972813		1	-	1.39	0.000259615	78.5763	0.0137078	50	16.9372	3.074
1.55	0	1	70.4652	0	0.300404	0.175236	0.108479		1	-	1.55	0.000227174	70.4652	0.0152856	50	16.9372	3.074
1.73	0	1	63.1335	0	0.335289	0.195585	0.121077		1	-	1.73	0.000205864	63.1335	0.0170607	50	16.9372	3.074
1.92	0	1	56.8859	0	0.372113	0.217066	0.134374		1	-	1.92	0.000203331	56.8859	0.0189345	50	16.9372	3.074
2.15	0	1	50.8005	0	0.416689	0.243069	0.150471		1	-	2.15	0.000371692	50.8005	0.0212027	50	16.9372	3.074
2.39	0	1	45.6992	0	0.463203	0.270202	0.167268		1	-	2.39	0.000294621	45.6992	0.0235695	50	16.9372	3.074
2.67	0	1	40.9067	0	0.51747	0.301857	0.186864		1	-	2.67	0.000319422	40.9067	0.0263308	50	16.9372	3.074
2.98	0	1	36.6513	0	0.57755	0.336904	0.20856		1	-	2.98	0.00044781	36.6513	0.0293879	50	16.9372	3.074
3.32	0	1	32.8979	0	0.643445	0.375343	0.232355		1	-	3.32	0.000251287	32.8979	0.0327409	50	16.9372	3.074
3.71	0	1	29.4396	0	0.719031	0.419435	0.25965		1	-	3.71	0.000158178	29.4396	0.0365869	50	16.9372	3.074
4.13	0	1	26.4458	0	0.800431	0.466918	0.289044		1	-	4.13	0.000156075	26.4458	0.0407288	50	16.9372	3.074
4.61	0	1	23.6922	0	0.893459	0.521184	0.322638		1	-	4.61	0.000138951	23.6922	0.0454625	50	16.9372	3.074
5.14	0	1	21.2492	0	0.996178	0.581104	0.359731		1	-	5.14	0.000132095	21.2492	0.0506892	50	16.9372	3.074
5.73	0	1	19.0613	0	1.11052	0.647806	0.401023		1	-	5.73	0.000149549	19.0613	0.0565076	50	16.9372	3.074
6.4	0	1	17.0658	0	1.24038	0.723553	0.447914		1	-	6.4	0.000135732	17.0658	0.0631149	50	16.9372	3.074
7.13	0	1	15.3185	0	1.38186	0.806083	0.499004		1	-	7.13	0.000111604	15.3185	0.070314	50	16.9372	3.074
7.96	0	1	13.7212	0	1.54272	0.899919	0.557093		1	-	7.96	0.000194279	13.7212	0.0784992	50	16.9372	3.074
8.87	0	1	12.3135	0	1.71908	1.0028	0.620781		1	-	8.87	0.000216789	12.3135	0.0874733	50	16.9372	3.074
9.9	0.00461318	0.995387	11.0324	0.110898	1.91871	1.11925	0.692867		0.976061	-	9.9	0.000309973	11.0324	0.0976309	50	16.9372	3.074
11.04	0.016951	0.983049	9.89321	0.324744	2.13965	1.24813	0.772651		0.924624	-	11.04	0.000829012	9.89321	0.108873	50	16.9372	3.074
12.31	0.0503359	0.949664	8.87254	0.692439	2.38579	1.39171	0.861534		0.812691	-	12.31	0.00224323	8.87254	0.121398	50	16.9372	3.074
13.73	0.141458	0.858542	7.95492	1	2.661	1.55225	0.960915		0.567027	-	13.73	0.00612278	7.95492	0.135401	50	16.9372	3.074
15.31	0.252236	0.747764	7.13396	0.986106	2.96721	1.73087	1.07149		0.326897	-	15.31	0.00744349	7.13396	0.150983	50	16.9372	3.074
17.08	0.330684	0.669316	6.39467	0.735292	3.31026	1.93098	1.19537		0.190196	-	17.08	0.00527116	6.39467	0.168438	50	16.9372	3.074
19.05	0.379944	0.620056	5.73339	0.49402	3.69206	2.1537	1.33324		0.121212	-	19.05	0.00330989	5.73339	0.187865	50	16.9372	3.074
21.25	0.414389	0.585611	5.13981	0.346934	4.11844	2.40242	1.48721		0.0824399	-	21.25	0.00231444	5.13981	0.209561	50	16.9372	3.074
23.7	0.439845	0.560155	4.60848	0.262567	4.59327	2.67941	1.65868		0.0594077	-	23.7	0.0017105	4.60848	0.233722	50	16.9372	3.074
26.43	0.460075	0.539925	4.13246	0.211713	5.12237	2.98805	1.84974		0.0446921	-	26.43	0.00135928	4.13246	0.260645	50	16.9372	3.074
29.48	0.477056	0.522944	3.70492	0.182029	5.71349	3.33287	2.0632		0.034761	-	29.48	0.00114103	3.70492	0.290723	50	16.9372	3.074
32.88	0.491939	0.508061	3.32181	0.166264	6.37244	3.71725	2.30116		0.0277649	-	32.88	0.001	3.32181	0.324253	50	16.9372	3.074
36.67	0.506821	0.493179	2.97848	0.156022	7.10697	4.14573	2.56641		0.0221404	-	36.67	0.001	2.97848	0.361629	50	16.9372	3.074
40.9	0.519918	0.480082	2.67044	0.149853	7.92678	4.62396	2.86245		0.0181615	-	40.9	0.00088	2.67044	0.403344	50	16.9372	3.074
45.62	0.533121	0.466879	2.39415	0.150404	8.84156	5.15758	3.19279		0.0149371	-	45.62	0.000887148	2.39415	0.449891	50	16.9372	3.074
50.88	0.54696	0.45304	2.14664	0.157725	9.861	5.75225	3.56092		0.0122204	-	50.88	0.000929903	2.14664	0.501764	50	16.9372	3.074
56.75	0.560753	0.439247	1.9246	0.167381	10.9987	6.41588	3.97174		0.0100437	-	56.75	0.00092677	1.9246	0.559652	50	16.9372	3.074
63.29	0.577906	0.422094	1.72572	0.168901	12.2662	7.15526	4.42945		0.00786756	-	63.29	0.0011526	1.72572	0.624147	50	16.9372	3.074
70.59	0.591393	0.408607	1.54726	0.167444	13.681	7.98056	4.94035		0.00649203	-	70.59	0.000906203	1.54726	0.696138	50	16.9372	3.074
78.73	0.606931	0.393069	1.38729	0.173704	15.2586	8.90083	5.51004		0.00521808	-	78.73	0.00104403	1.38729	0.776412	50	16.9372	3.074
87.81	0.622922	0.377078	1.24383	0.180826	17.0184	9.92738	6.14552		0.00416412	-	87.81	0.00107446	1.24383	0.865956	50	16.9372	3.074
97.94	0.639575	0.360425	1.11518	0.183847	18.9816	11.0726	6.85448		0.00328175	-	97.94	0.001119	1.11518	0.965855	50	16.9372	3.074
109.23	0.655948	0.344052	0.999918	0.186932	21.1697	12.349	7.64463		0.00258439	-	109.23	0.00110012	0.999918	1.07719	50	16.9372	3.074
121.83	0.672881	0.327119	0.896503	0.190716	23.6117	13.7735	8.52646		0.00200458	-	121.83	0.00113778	0.896503	1.20145	50	16.9372	3.074
135.88	0.690524	0.309476	0.803805	0.190136	26.3348	15.3619	9.50977		0.00151894	-	135.88	0.00118553	0.803805	1.34001	50	16.9372	3.074
151.55	0.707361	0.292639	0.720693	0.184443	29.3717	17.1335	10.6065		0.00114639	-	151.55	0.00113128	0.720693	1.49454	50	16.9372	3.074
169.03	0.723511	0.276489	0.646163	0.175932	32.7595	19.1097	11.8298		0.000859108	-	169.03	0.0010852	0.646163	1.66692	50	16.9372	3.074
188.53	0.739349	0.260651	0.57933	0.164342	36.5388	21.3143	13.1946		0.000632649	-	188.53	0.00106417	0.57933	1.85923	50	16.9372	3.074
210.27	0.752888	0.247112	0.519432	0.152581	40.7522	23.7721	14.7161		0.000477023	-	210.27	0.000909746	0.519432	2.07362	50	16.9372	3.074
234.52	0.766618	0.233382	0.465721	0.141282	45.4521	26.5137	16.4132		0.000350156	-	234.52	0.000922535	0.465721	2.31277	50	16.9372	3.074
261.57	0.77853	0.22147	0.417559	0.128797	50.6946	29.5718	18.3064		0.000261669	-	261.57	0.000800438	0.417559	2.57953	50	16.9372	3.074
291.74	0.789512	0.210488	0.374378	0.117953	56.5418	32.9827	20.4179		0.000196095	-	291.74	0.000737898	0.374378	2.87705	50	16.9372	3.074
325.38	0.799585	0.200415	0.335672	0.110056	63.0615	36.7859	22.7722		0.000147744	-	325.38	0.000676814	0.335672	3.2088	50	16.9372	3.074
362.91	0.809203	0.190797	0.300959	0.102744	70.3352	41.0289	25.3988		0.00011063	-	362.91	0.000646256	0.300959	3.57891	50	16.9372	3.074
404.76	0.81817	0.18183	0.269841	0.0944324	78.4461	45.7602	28.3278		8.28115e-05	-	404.76	0.000602573	0.269841	3.99162	50	16.9372	3.074
451.44	0.826113	0.173887	0.241939	0.0866246	87.4931	51.0376	31.5947		6.30063e-05	-	451.44	0.000533648	0.241939	4.45197	50	16.9372	3.074
503.51	0.833569	0.166431	0.216919	0.0809798	97.5847	56.9244	35.2389		4.80582e-05	-	503.51	0.00050104	0.216919	4.96547	50	16.9372	3.074
561.58	0.840605	0.159395	0.194489	0.0761632	108.839	63.4895	39.303		3.67196e-05	-	561.58	0.00047278	0.194489	5.53814	50	16.9372	3.074
626.35	0.847333	0.152667	0.174377	0.0709209	121.392	70.8121	43.8361		2.80041e-05	-	626.35	0.000452064	0.174377	6.17688	50	16.9372	3.074
698.58	0.853273	0.146727	0.156347	0.0666188	135.391	78.9781	48.8912		2.18183e-05	-	698.58	0.000399128	0.156347	6.88919	50	16.9372	3.074
779.15	0.859156	0.140844	0.14018	0.0639496	151.006	88.0869	54.53		1.68932e-05	-	779.15	0.000395305	0.14018	7.68375	50	16.9372	3.074
869.01	0.864793	0.135207	0.125684	0.0617042	168.422	98.2461	60.819		1.31e-05	-	869.01	0.000378728	0.125684	8.56992	50	16.9372	3.074
969.23	0.870212	0.129788	0.112688	0.0595019	187.845	109.576	67.8331		1.01682e-05	-	969.23	0.000364132	0.112688	9.55826	50	16.9372	3.074
1081.02	0.875468	0.124532	0.101035	0.0574996	209.511	122.215	75.6569		7.88248e-06	-	1081.02	0.000353158	0.101035	10.6607	50	16.9372	3.074
1205.69	0.880531	0.119469	0.090588	0.0555998	233.673	136.309	84.3821		6.11234e-06	-	1205.69	0.000340216	0.090588	11.8902	50	16.9372	3.074
1344.74	0.885442	0.114558	0.0812209	0.0537306	260.623	152.03	94.1137		4.7323e-06	-	1344.74	0.000329949	0.0812209	13.2614	50	16.9372	3.074
1499.83	0.890187	0.109813	0.0728223	0.0518141	290.68	169.564	104.968		3.66025e-06	-	1499.83	0.00031884	0.0728223	14.7909	50	16.9372	3.074
1672.81	0.894737	0.105263	0.0652919	0.0498961	324.205	189.12	117.074		2.83388e-06	-	1672.81	0.000305735	0.0652919	16.4968	50	16.9372	3.074
1865.74	0.899145	0.100855	0.0585403	0.0481202	361.597	210.932	130.577		2.19024e-06	-	1865.74	0.00029622	0.0585403	18.3994	50	16.9372	3.074
2080.91	0.903352	0.0966478	0.0524871	0.0463558	403.299	235.258	145.636		1.69652e-06	-	2080.91	0.00028266	0.0524871	20.5213	50	16.9372	3.074
2320.91	0.907509	0.0924914	0.0470596	0.0441641	449.813	262.391	162.432		1.30437e-06	-	2320.91	0.000279285	0.0470596	22.8881	50	16.9372	3.074
2588.58	0.911296	0.0887041	0.0421934	0.0420777	501.69	292.652	181.166		1.01713e-06	-	2588.58	0.000254475	0.0421934	25.5278	50	16.9372	3.074
2887.12	0.91497	0.0850303	0.0378304	0.0409212	559.55	326.404	202.06		7.93136e-07	-	2887.12	0.000246853	0.0378304	28.4719	50	16.9372	3.074
3220.09	0.918643	0.0813565	0.0339186	0.0393479	624.082	364.048	225.363		6.13073e-07	-	3220.09	0.000246853	0.0339186	31.7556	50	16.9372	3.074
3591.47	0.922196	0.0778037	0.0304112	0.0372023	696.059	406.034	251.355		4.73089e-07	-	3591.47	0.000238724	0.0304112	35.418	50	16.9372	3.074
4005.67	0.925096	0.0749041	0.0272666	0.0365424	776.334	452.862	280.343		3.81249e-07	-	4005.67	0.000194833	0.0272666	39.5027	50	16.9372	3.074
4467.65	0.928777	0.0712226	0.0244471	0.0359524	865.87	505.091	312.675		2.87509e-07	-	4467.65	0.000247374	0.0244471	44.0586	50	16.9372	3.074
4982.91	0.93172	0.0682801	0.0219191	0.0340672	965.732	563.344	348.737		2.27281e-07	-	4982.91	0.000197716	0.0219191	49.14	50	16.9372	3.074
5557.59	0.934763	0.0652366	0.0196526	0.0326063	1077.11	628.314	388.956		1.77204e-07	-	5557.59	0.000204496	0.0196526	54.8073	50	16.9372	3.074
6198.55	0.937586	0.0624144	0.0176204	0.0310736	1201.33	700.778	433.815		1.39874e-07	-	6198.55	0.000189632	0.0176204	61.1283	50	16.9372	3.074
6913.43	0.940459	0.0595413	0.0157984	0.028918	1339.88	781.599	483.847		1.09324e-07	-	6913.43	0.000193052	0.0157984	68.1782	50	16.9372	3.074
7710.76	0.942641	0.0573587	0.0141648	0.028116	1494.41	871.741	539.649		9.06678e-08	-	7710.76	0.000146657	0.0141648	76.0412	50	16.9372	3.074
8600.05	0.945416	0.0545839	0.0127	0.028118	1666.77	972.28	601.888		7.16014e-08	-	8600.05	0.000186443	0.0127	84.8112	50	16.9372	3.074
9591.9	0.947859	0.0521409	0.0113868	0.0272836	1859	1084.41	671.304		5.81062e-08	-	9591.9	0.000164159	0.0113868	94.5925	50	16.9372	3.074
10698.1	0.950213	0.0497872	0.0102093	0.0266036	2073.39	1209.48	748.726		4.7655e-08	-	10698.1	0.000158146	0.0102093	105.502	50	16.9372	3.074
11932	0.952639	0.0473614	0.00915365	0.0262183	2312.52	1348.97	835.077		3.89957e-08	-	11932	0.000162996	0.00915365	117.669	50	16.9372	3.074
13308.1	0.95496	0.0450404	0.00820712	0.0263018	2579.22	1504.55	931.386		3.23354e-08	-	13308.1	0.000155956	0.00820712	131.24	50	16.9372	3.074
14842.9	0.957191	0.0428088	0.00735846	0.0279013	2876.69	1678.07	1038.8		2.71875e-08	-	14842.9	0.00014995	0.00735846	146.376	50	16.9372	3.074
16554.8	0.959993	0.0400069	0.00659756	0.0296945	3208.46	1871.6	1158.61		2.19916e-08	-	16554.8	0.000188269	0.00659756	163.258	50	16.9372	3.074
18464	0.962606	0.0373943	0.00591534	0.029845	3578.49	2087.45	1292.23		1.80971e-08	-	18464	0.000175543	0.00591534	182.087	50	16.9372	3.074
20593.5	0.965452	0.0345475	0.00530367	0.0287669	3991.2	2328.2	1441.27		1.46856e-08	-	20593.5	0.000191286	0.00530367	203.087	50	16.9372	3.074
22968.6	0.967702	0.0322977	0.00475524	0.0297844	4451.51	2596.71	1607.49		1.25182e-08	-	22968.6	0.000151172	0.00475524	226.509	50	16.9372	3.074
25617.5	0.970456	0.0295445	0.00426353	0.0347384	4964.9	2896.19	1792.88		1.03861e-08	-	25617.5	0.000184998	0.00426353	252.633	50	16.9372	3.074
28572	0.973986	0.0260142	0.00382266	0.0407804	5537.51	3230.21	1999.66		8.18833e-09	-	28572	0.000237212	0.00382266	281.769	50	16.9372	3.074
31867.2	0.977829	0.0221712	0.00342737	0.0461379	6176.16	3602.76	2230.28		6.26511e-09	-	31867.2	0.000258222	0.00342737	314.265	50	16.9372	3.074
35542.5	0.982238	0.0177624	0.00307297	0.0515534	6888.46	4018.27	2487.5		4.49147e-09	-	35542.5	0.000296235	0.00307297	350.51	50	16.9372	3.074
39641.7	0.987081	0.0129191	0.00275521	0.0577227	7682.91	4481.7	2774.38		2.92514e-09	-	39641.7	0.000325434	0.00275521	390.934	50	16.9372	3.074
44213.6	0.992499	0.00750093	0.00247031	0.0572484	8568.98	4998.57	3094.35		1.51652e-09	-	44213.6	0.000364065	0.00247031	436.021	50	16.9372	3.074
49312.7	0.998753	0.00124711	0.00221486	0.0371484	9557.25	5575.06	3451.23		2.0952e-10	-	49312.7	0.000420213	0.00221486	486.308	50	16.9372	3.074
55000	1	0	0.00198584	0	10659.5	6218.03	3849.26		0.000	-	55000	8.37967e-05	0.00198584	542.394	50	16.9372	3.074
		Equiv.		Normalized	Equivalent			Height			RAW DATA
	Mercury	Water	Pore	Pore	Injection Pressure,			Above	Normalized			Incremental
Injection	Satn,	Satn,	Throat	Size	psia			Free	Permeability		Injection	Hg	Pore
Pressure,	fraction	fraction	Radius,	Distribution	A/B	O/B	O/B	Water,	Distribution	J	Pressure,	Injected,	Radii
psia	Vp	Vp	microns	Function	(Lab)	(Lab)	(Res)	feet	Function	Function	psia	cm3/g	microns
1	0	1	109.221	0	0.193809	0.113055	0.0699865		1	-	1	0	109.221	0.00766252	51	13.1632	2.58461
1.12	0	1	97.5187	0	0.217066	0.126622	0.0783849		1	-	1.12	0.000183349	97.5187	0.00858202	51	13.1632	2.58461
1.24	0	1	88.0815	0	0.240323	0.140188	0.0867833		1	-	1.24	0.000150035	88.0815	0.00950152	51	13.1632	2.58461
1.39	0	1	78.5763	0	0.269394	0.157147	0.0972813		1	-	1.39	0.000136892	78.5763	0.0106509	51	13.1632	2.58461
1.55	0	1	70.4652	0	0.300404	0.175236	0.108479		1	-	1.55	0.000108884	70.4652	0.0118769	51	13.1632	2.58461
1.73	0	1	63.1335	0	0.335289	0.195585	0.121077		1	-	1.73	9.44708e-05	63.1335	0.0132562	51	13.1632	2.58461
1.92	0	1	56.8859	0	0.372113	0.217066	0.134374		1	-	1.92	8.55708e-05	56.8859	0.014712	51	13.1632	2.58461
2.15	0	1	50.8005	0	0.416689	0.243069	0.150471		1	-	2.15	6.90063e-05	50.8005	0.0164744	51	13.1632	2.58461
2.39	0	1	45.6992	0	0.463203	0.270202	0.167268		1	-	2.39	6.90916e-05	45.6992	0.0183134	51	13.1632	2.58461
2.67	0	1	40.9067	0	0.51747	0.301857	0.186864		1	-	2.67	7.30937e-05	40.9067	0.0204589	51	13.1632	2.58461
2.98	0	1	36.6513	0	0.57755	0.336904	0.20856		1	-	2.98	6.42117e-05	36.6513	0.0228343	51	13.1632	2.58461
3.32	0	1	32.8979	0	0.643445	0.375343	0.232355		1	-	3.32	6.40072e-05	32.8979	0.0254396	51	13.1632	2.58461
3.71	0	1	29.4396	0	0.719031	0.419435	0.25965		1	-	3.71	5.88312e-05	29.4396	0.0284279	51	13.1632	2.58461
4.13	0	1	26.4458	0	0.800431	0.466918	0.289044		1	-	4.13	5.89509e-05	26.4458	0.0316462	51	13.1632	2.58461
4.61	0	1	23.6922	0	0.893459	0.521184	0.322638		1	-	4.61	5.51308e-05	23.6922	0.0353242	51	13.1632	2.58461
5.14	0	1	21.2492	0	0.996178	0.581104	0.359731		1	-	5.14	5.05641e-05	21.2492	0.0393853	51	13.1632	2.58461
5.73	0	1	19.0613	0	1.11052	0.647806	0.401023		1	-	5.73	5.2769e-05	19.0613	0.0439062	51	13.1632	2.58461
6.4	0	1	17.0658	0	1.24038	0.723553	0.447914		1	-	6.4	5.38093e-05	17.0658	0.0490401	51	13.1632	2.58461
7.13	0	1	15.3185	0	1.38186	0.806083	0.499004		1	-	7.13	5.45271e-05	15.3185	0.0546337	51	13.1632	2.58461
7.96	0	1	13.7212	0	1.54272	0.899919	0.557093		1	-	7.96	7.23791e-05	13.7212	0.0609936	51	13.1632	2.58461
8.87	0	1	12.3135	0	1.71908	1.0028	0.620781		1	-	8.87	5.32069e-05	12.3135	0.0679665	51	13.1632	2.58461
9.9	0	1	11.0324	0	1.91871	1.11925	0.692867		1	-	9.9	0.000116824	11.0324	0.0758589	51	13.1632	2.58461
11.04	0	1	9.89321	0	2.13965	1.24813	0.772651		1	-	11.04	0.000170677	9.89321	0.0845942	51	13.1632	2.58461
12.31	0	1	8.87254	0	2.38579	1.39171	0.861534		1	-	12.31	0.000266226	8.87254	0.0943256	51	13.1632	2.58461
13.73	0.0087543	0.991246	7.95492	0.479634	2.661	1.55225	0.960915		0.955739	-	13.73	0.000573942	7.95492	0.105206	51	13.1632	2.58461
15.31	0.0627763	0.937224	7.13396	0.909669	2.96721	1.73087	1.07149		0.736134	-	15.31	0.00354174	7.13396	0.117313	51	13.1632	2.58461
17.08	0.158439	0.841561	6.39467	1	3.31026	1.93098	1.19537		0.423518	-	17.08	0.00627177	6.39467	0.130876	51	13.1632	2.58461
19.05	0.223001	0.776999	5.73339	0.759745	3.69206	2.1537	1.33324		0.253961	-	19.05	0.00423274	5.73339	0.145971	51	13.1632	2.58461
21.25	0.262835	0.737165	5.13981	0.500765	4.11844	2.40242	1.48721		0.169874	-	21.25	0.00261158	5.13981	0.162828	51	13.1632	2.58461
23.7	0.29049	0.70951	4.60848	0.355486	4.59327	2.67941	1.65868		0.122951	-	23.7	0.00181307	4.60848	0.181602	51	13.1632	2.58461
26.43	0.311034	0.688966	4.13246	0.289891	5.12237	2.98805	1.84974		0.094925	-	26.43	0.00134689	4.13246	0.20252	51	13.1632	2.58461
29.48	0.330626	0.669374	3.70492	0.262787	5.71349	3.33287	2.0632		0.0734372	-	29.48	0.00128451	3.70492	0.225891	51	13.1632	2.58461
32.88	0.34893	0.65107	3.32181	0.243788	6.37244	3.71725	2.30116		0.0573011	-	32.88	0.0012	3.32181	0.251944	51	13.1632	2.58461
36.67	0.365556	0.634444	2.97848	0.225157	7.10697	4.14573	2.56641		0.045518	-	36.67	0.00109	2.97848	0.280984	51	13.1632	2.58461
40.9	0.381114	0.618886	2.67044	0.211089	7.92678	4.62396	2.86245		0.0366537	-	40.9	0.00102	2.67044	0.313397	51	13.1632	2.58461
45.62	0.395506	0.604494	2.39415	0.207194	8.84156	5.15758	3.19279		0.0300624	-	45.62	0.000943564	2.39415	0.349564	51	13.1632	2.58461
50.88	0.410231	0.589769	2.14664	0.212338	9.861	5.75225	3.56092		0.0246412	-	50.88	0.000965435	2.14664	0.389869	51	13.1632	2.58461
56.75	0.426286	0.573714	1.9246	0.219453	10.9987	6.41588	3.97174		0.01989	-	56.75	0.00105252	1.9246	0.434848	51	13.1632	2.58461
63.29	0.441451	0.558549	1.72572	0.228337	12.2662	7.15526	4.42945		0.016282	-	63.29	0.000994256	1.72572	0.484961	51	13.1632	2.58461
70.59	0.459025	0.540975	1.54726	0.236948	13.681	7.98056	4.94035		0.0129205	-	70.59	0.00115221	1.54726	0.540897	51	13.1632	2.58461
78.73	0.475804	0.524196	1.38729	0.242093	15.2586	8.90083	5.51004		0.0103406	-	78.73	0.00110002	1.38729	0.60327	51	13.1632	2.58461
87.81	0.493589	0.506411	1.24383	0.247991	17.0184	9.92738	6.14552		0.00814232	-	87.81	0.001166	1.24383	0.672846	51	13.1632	2.58461
97.94	0.5113	0.4887	1.11518	0.25225	18.9816	11.0726	6.85448		0.0063825	-	97.94	0.00116117	1.11518	0.750467	51	13.1632	2.58461
109.23	0.530399	0.469601	0.999918	0.248326	21.1697	12.349	7.64463		0.00485693	-	109.23	0.00125216	0.999918	0.836977	51	13.1632	2.58461
121.83	0.546984	0.453016	0.896503	0.241604	23.6117	13.7735	8.52646		0.00379195	-	121.83	0.00108732	0.896503	0.933524	51	13.1632	2.58461
135.88	0.564765	0.435235	0.803805	0.232591	26.3348	15.3619	9.50977		0.0028741	-	135.88	0.00116575	0.803805	1.04118	51	13.1632	2.58461
151.55	0.581262	0.418738	0.720693	0.216296	29.3717	17.1335	10.6065		0.00218952	-	151.55	0.00108158	0.720693	1.16125	51	13.1632	2.58461
169.03	0.595363	0.404637	0.646163	0.201626	32.7595	19.1097	11.8298		0.00171915	-	169.03	0.000924457	0.646163	1.2952	51	13.1632	2.58461
188.53	0.609959	0.390041	0.57933	0.193581	36.5388	21.3143	13.1946		0.00132774	-	188.53	0.00095696	0.57933	1.44461	51	13.1632	2.58461
210.27	0.62313	0.37687	0.519432	0.187604	40.7522	23.7721	14.7161		0.00104384	-	210.27	0.000863455	0.519432	1.6112	51	13.1632	2.58461
234.52	0.636863	0.363137	0.465721	0.181641	45.4521	26.5137	16.4132		0.000805855	-	234.52	0.000900406	0.465721	1.79701	51	13.1632	2.58461
261.57	0.64925	0.35075	0.417559	0.175181	50.6946	29.5718	18.3064		0.000633312	-	261.57	0.000812057	0.417559	2.00428	51	13.1632	2.58461
291.74	0.661995	0.338005	0.374378	0.168838	56.5418	32.9827	20.4179		0.000490592	-	291.74	0.000835586	0.374378	2.23546	51	13.1632	2.58461
325.38	0.673436	0.326564	0.335672	0.163784	63.0615	36.7859	22.7722		0.000387595	-	325.38	0.000750128	0.335672	2.49323	51	13.1632	2.58461
362.91	0.685413	0.314587	0.300959	0.158724	70.3352	41.0289	25.3988		0.000300927	-	362.91	0.000785183	0.300959	2.7808	51	13.1632	2.58461
404.76	0.696433	0.303567	0.269841	0.152585	78.4461	45.7602	28.3278		0.000236819	-	404.76	0.000722487	0.269841	3.10148	51	13.1632	2.58461
451.44	0.707117	0.292883	0.241939	0.147605	87.4931	51.0376	31.5947		0.000186853	-	451.44	0.000700489	0.241939	3.45917	51	13.1632	2.58461
503.51	0.717619	0.282381	0.216919	0.144003	97.5847	56.9244	35.2389		0.000147374	-	503.51	0.00068849	0.216919	3.85815	51	13.1632	2.58461
561.58	0.727776	0.272224	0.194489	0.1407	108.839	63.4895	39.303		0.000116677	-	561.58	0.000665944	0.194489	4.30312	51	13.1632	2.58461
626.35	0.737784	0.262216	0.174377	0.138251	121.392	70.8121	43.8361		9.23635e-05	-	626.35	0.000656135	0.174377	4.79942	51	13.1632	2.58461
698.58	0.747558	0.252442	0.156347	0.136765	135.391	78.9781	48.8912		7.32763e-05	-	698.58	0.000640765	0.156347	5.35288	51	13.1632	2.58461
779.15	0.757419	0.242581	0.14018	0.135387	151.006	88.0869	54.53		5.77946e-05	-	779.15	0.000646517	0.14018	5.97025	51	13.1632	2.58461
869.01	0.767017	0.232983	0.125684	0.13369	168.422	98.2461	60.819		4.56818e-05	-	869.01	0.000629231	0.125684	6.6588	51	13.1632	2.58461
969.23	0.776587	0.223413	0.112688	0.132048	187.845	109.576	67.8331		3.59723e-05	-	969.23	0.000627439	0.112688	7.42674	51	13.1632	2.58461
1081.02	0.785969	0.214031	0.101035	0.125619	209.511	122.215	75.6569		2.83209e-05	-	1081.02	0.000615072	0.101035	8.28333	51	13.1632	2.58461
1205.69	0.79532	0.20468	0.090588	0.118932	233.673	136.309	84.3821		2.21902e-05	-	1205.69	0.000613064	0.090588	9.23862	51	13.1632	2.58461
1344.74	0.801666	0.198334	0.0812209	0.126913	260.623	152.03	94.1137		1.88457e-05	-	1344.74	0.000416033	0.0812209	10.3041	51	13.1632	2.58461
1499.83	0.813468	0.186532	0.0728223	0.135278	290.68	169.564	104.968		1.38453e-05	-	1499.83	0.000773758	0.0728223	11.4925	51	13.1632	2.58461
1672.81	0.822529	0.177471	0.0652919	0.128321	324.205	189.12	117.074		1.07592e-05	-	1672.81	0.000594053	0.0652919	12.8179	51	13.1632	2.58461
1865.74	0.831252	0.168748	0.0585403	0.120413	361.597	210.932	130.577		8.3707e-06	-	1865.74	0.000571925	0.0585403	14.2963	51	13.1632	2.58461
2080.91	0.839762	0.160238	0.0524871	0.117316	403.299	235.258	145.636		6.49777e-06	-	2080.91	0.000557892	0.0524871	15.945	51	13.1632	2.58461
2320.91	0.848126	0.151874	0.0470596	0.113913	449.813	262.391	162.432		5.01776e-06	-	2320.91	0.0005484	0.0470596	17.784	51	13.1632	2.58461
2588.58	0.856127	0.143873	0.0421934	0.110166	501.69	292.652	181.166		3.87976e-06	-	2588.58	0.000524547	0.0421934	19.835	51	13.1632	2.58461
2887.12	0.863914	0.136086	0.0378304	0.106648	559.55	326.404	202.06		2.98937e-06	-	2887.12	0.00051054	0.0378304	22.1226	51	13.1632	2.58461
3220.09	0.871427	0.128573	0.0339186	0.103426	624.082	364.048	225.363		2.29882e-06	-	3220.09	0.000492554	0.0339186	24.674	51	13.1632	2.58461
3591.47	0.878748	0.121252	0.0304112	0.0994255	696.059	406.034	251.355		1.75787e-06	-	3591.47	0.000479974	0.0304112	27.5197	51	13.1632	2.58461
4005.67	0.885832	0.114168	0.0272666	0.0940778	776.334	452.862	280.343		1.33709e-06	-	4005.67	0.000464436	0.0272666	30.6935	51	13.1632	2.58461
4467.65	0.892181	0.107819	0.0244471	0.0894042	865.87	505.091	312.675		1.03395e-06	-	4467.65	0.000416223	0.0244471	34.2334	51	13.1632	2.58461
4982.91	0.898569	0.101431	0.0219191	0.0855572	965.732	563.344	348.737		7.88751e-07	-	4982.91	0.00041879	0.0219191	38.1816	51	13.1632	2.58461
5557.59	0.904599	0.0954005	0.0196526	0.080924	1077.11	628.314	388.956		6.02661e-07	-	5557.59	0.00039538	0.0196526	42.5851	51	13.1632	2.58461
6198.55	0.910111	0.0898891	0.0176204	0.0764839	1201.33	700.778	433.815		4.6595e-07	-	6198.55	0.000361331	0.0176204	47.4965	51	13.1632	2.58461
6913.43	0.915552	0.0844476	0.0157984	0.0723381	1339.88	781.599	483.847		3.57441e-07	-	6913.43	0.000356756	0.0157984	52.9743	51	13.1632	2.58461
7710.76	0.92057	0.0794305	0.0141648	0.0677962	1494.41	871.741	539.649		2.77016e-07	-	7710.76	0.000328928	0.0141648	59.0838	51	13.1632	2.58461
8600.05	0.925209	0.0747912	0.0127	0.0641031	1666.77	972.28	601.888		2.17234e-07	-	8600.05	0.000304155	0.0127	65.898	51	13.1632	2.58461
9591.9	0.929717	0.0702825	0.0113868	0.0617607	1859	1084.41	671.304		1.70528e-07	-	9591.9	0.000295594	0.0113868	73.4981	51	13.1632	2.58461
10698.1	0.934056	0.0659441	0.0102093	0.0592304	2073.39	1209.48	748.726		1.344e-07	-	10698.1	0.000284433	0.0102093	81.9747	51	13.1632	2.58461
11932	0.93833	0.0616701	0.00915365	0.0558882	2312.52	1348.97	835.077		1.05789e-07	-	11932	0.000280209	0.00915365	91.4288	51	13.1632	2.58461
13308.1	0.941986	0.0580141	0.00820712	0.0540095	2579.22	1504.55	931.386		8.61144e-08	-	13308.1	0.000239693	0.00820712	101.973	51	13.1632	2.58461
14842.9	0.945941	0.0540592	0.00735846	0.0543665	2876.69	1678.07	1038.8		6.90054e-08	-	14842.9	0.000259288	0.00735846	113.734	51	13.1632	2.58461
16554.8	0.949839	0.050161	0.00659756	0.0547997	3208.46	1871.6	1158.61		5.54489e-08	-	16554.8	0.00025557	0.00659756	126.851	51	13.1632	2.58461
18464	0.953834	0.0461663	0.00591534	0.0545466	3578.49	2087.45	1292.23		4.42814e-08	-	18464	0.000261895	0.00591534	141.481	51	13.1632	2.58461
20593.5	0.957659	0.0423412	0.00530367	0.0546883	3991.2	2328.2	1441.27		3.56851e-08	-	20593.5	0.000250779	0.00530367	157.798	51	13.1632	2.58461
22968.6	0.961615	0.0383855	0.00475524	0.0559935	4451.51	2596.71	1607.49		2.85388e-08	-	22968.6	0.00025934	0.00475524	175.997	51	13.1632	2.58461
25617.5	0.965672	0.034328	0.00426353	0.0585118	4964.9	2896.19	1792.88		2.26461e-08	-	25617.5	0.000266016	0.00426353	196.295	51	13.1632	2.58461
28572	0.969951	0.0300488	0.00382266	0.0621685	5537.51	3230.21	1999.66		1.76504e-08	-	28572	0.000280544	0.00382266	218.934	51	13.1632	2.58461
31867.2	0.974575	0.0254249	0.00342737	0.0666977	6176.16	3602.76	2230.28		1.33108e-08	-	31867.2	0.000303149	0.00342737	244.183	51	13.1632	2.58461
35542.5	0.979497	0.0205028	0.00307297	0.072264	6888.46	4018.27	2487.5		9.59729e-09	-	35542.5	0.0003227	0.00307297	272.345	51	13.1632	2.58461
39641.7	0.984869	0.0151312	0.00275521	0.0801491	7682.91	4481.7	2774.38		6.33949e-09	-	39641.7	0.000352167	0.00275521	303.755	51	13.1632	2.58461
44213.6	0.990848	0.00915203	0.00247031	0.0810601	8568.98	4998.57	3094.35		3.42433e-09	-	44213.6	0.000392005	0.00247031	338.787	51	13.1632	2.58461
49312.7	0.997884	0.00211581	0.00221486	0.0545575	9557.25	5575.06	3451.23		6.66621e-10	-	49312.7	0.000461303	0.00221486	377.86	51	13.1632	2.58461
55000	1	0	0.00198584	0	10659.5	6218.03	3849.26		0.000	-	55000	0.000138715	0.00198584	421.438	51	13.1632	2.58461
		Equiv.		Normalized	Equivalent			Height			RAW DATA
	Mercury	Water	Pore	Pore	Injection Pressure,			Above	Normalized			Incremental
Injection	Satn,	Satn,	Throat	Size	psia			Free	Permeability		Injection	Hg	Pore
Pressure,	fraction	fraction	Radius,	Distribution	A/B	O/B	O/B	Water,	Distribution	J	Pressure,	Injected,	Radii
psia	Vp	Vp	microns	Function	(Lab)	(Lab)	(Res)	feet	Function	Function	psia	cm3/g	microns
1	0	1	109.221	0	0.193809	0.113055	0.0699865		1	-	1	0	109.221	0.026912	52	46.2152	6.246
1.12	0	1	97.5187	0	0.217066	0.126622	0.0783849		1	-	1.12	0	97.5187	0.0301414	52	46.2152	6.246
1.24	0	1	88.0815	0	0.240323	0.140188	0.0867833		1	-	1.24	1.65913e-05	88.0815	0.0333708	52	46.2152	6.246
1.39	0	1	78.5763	0	0.269394	0.157147	0.0972813		1	-	1.39	6.2594e-05	78.5763	0.0374076	52	46.2152	6.246
1.55	0	1	70.4652	0	0.300404	0.175236	0.108479		1	-	1.55	6.34091e-05	70.4652	0.0417135	52	46.2152	6.246
1.73	0	1	63.1335	0	0.335289	0.195585	0.121077		1	-	1.73	3.45835e-05	63.1335	0.0465577	52	46.2152	6.246
1.92	0	1	56.8859	0	0.372113	0.217066	0.134374		1	-	1.92	2.66505e-05	56.8859	0.051671	52	46.2152	6.246
2.15	0	1	50.8005	0	0.416689	0.243069	0.150471		1	-	2.15	3.23877e-05	50.8005	0.0578607	52	46.2152	6.246
2.39	0	1	45.6992	0	0.463203	0.270202	0.167268		1	-	2.39	2.73762e-05	45.6992	0.0643196	52	46.2152	6.246
2.67	0	1	40.9067	0	0.51747	0.301857	0.186864		1	-	2.67	2.56968e-05	40.9067	0.071855	52	46.2152	6.246
2.98	0	1	36.6513	0	0.57755	0.336904	0.20856		1	-	2.98	1.56707e-05	36.6513	0.0801977	52	46.2152	6.246
3.32	0	1	32.8979	0	0.643445	0.375343	0.232355		1	-	3.32	3.03276e-05	32.8979	0.0893477	52	46.2152	6.246
3.71	0	1	29.4396	0	0.719031	0.419435	0.25965		1	-	3.71	6.35211e-05	29.4396	0.0998434	52	46.2152	6.246
4.13	0	1	26.4458	0	0.800431	0.466918	0.289044		1	-	4.13	9.1034e-05	26.4458	0.111146	52	46.2152	6.246
4.61	0	1	23.6922	0	0.893459	0.521184	0.322638		1	-	4.61	8.2168e-05	23.6922	0.124064	52	46.2152	6.246
5.14	0	1	21.2492	0	0.996178	0.581104	0.359731		1	-	5.14	0.000107283	21.2492	0.138328	52	46.2152	6.246
5.73	0	1	19.0613	0	1.11052	0.647806	0.401023		1	-	5.73	0.000216036	19.0613	0.154206	52	46.2152	6.246
6.4	0	1	17.0658	0	1.24038	0.723553	0.447914		1	-	6.4	0.000660858	17.0658	0.172237	52	46.2152	6.246
7.13	0.0758562	0.924144	15.3185	0.705053	1.38186	0.806083	0.499004		0.840513	-	7.13	0.00762342	15.3185	0.191882	52	46.2152	6.246
7.96	0.276946	0.723054	13.7212	1	1.54272	0.899919	0.557093		0.500544	-	7.96	0.0202092	13.7212	0.214219	52	46.2152	6.246
8.87	0.452282	0.547718	12.3135	0.86393	1.71908	1.0028	0.620781		0.26229	-	8.87	0.0176209	12.3135	0.238709	52	46.2152	6.246
9.9	0.566849	0.433151	11.0324	0.578115	1.91871	1.11925	0.692867		0.137105	-	9.9	0.0115139	11.0324	0.266428	52	46.2152	6.246
11.04	0.636454	0.363546	9.89321	0.345494	2.13965	1.24813	0.772651		0.076003	-	11.04	0.00699509	9.89321	0.297108	52	46.2152	6.246
12.31	0.672151	0.327849	8.87254	0.212028	2.38579	1.39171	0.861534		0.050801	-	12.31	0.00358755	8.87254	0.331286	52	46.2152	6.246
13.73	0.697701	0.302299	7.95492	0.169225	2.661	1.55225	0.960915		0.0362972	-	13.73	0.00256767	7.95492	0.369501	52	46.2152	6.246
15.31	0.723833	0.276167	7.13396	0.161355	2.96721	1.73087	1.07149		0.0243693	-	15.31	0.00262631	7.13396	0.412022	52	46.2152	6.246
17.08	0.756299	0.243701	6.39467	0.127728	3.31026	1.93098	1.19537		0.0124569	-	17.08	0.00326274	6.39467	0.459656	52	46.2152	6.246
19.05	0.767953	0.232047	5.73339	0.0812552	3.69206	2.1537	1.33324		0.00902047	-	19.05	0.00117118	5.73339	0.512673	52	46.2152	6.246
21.25	0.778184	0.221816	5.13981	0.0583859	4.11844	2.40242	1.48721		0.00659553	-	21.25	0.00102821	5.13981	0.571879	52	46.2152	6.246
23.7	0.787409	0.212591	4.60848	0.0500702	4.59327	2.67941	1.65868		0.00483807	-	23.7	0.000927091	4.60848	0.637814	52	46.2152	6.246
26.43	0.794476	0.205524	4.13246	0.0436408	5.12237	2.98805	1.84974		0.00375558	-	26.43	0.000710234	4.13246	0.711283	52	46.2152	6.246
29.48	0.801441	0.198559	3.70492	0.0395668	5.71349	3.33287	2.0632		0.00289788	-	29.48	0.000699982	3.70492	0.793365	52	46.2152	6.246
32.88	0.807707	0.192293	3.32181	0.0367808	6.37244	3.71725	2.30116		0.00227762	-	32.88	0.000629745	3.32181	0.884866	52	46.2152	6.246
36.67	0.813174	0.186826	2.97848	0.0364195	7.10697	4.14573	2.56641		0.00184264	-	36.67	0.000549339	2.97848	0.986862	52	46.2152	6.246
40.9	0.819557	0.180443	2.67044	0.0373886	7.92678	4.62396	2.86245		0.0014343	-	40.9	0.000641488	2.67044	1.1007	52	46.2152	6.246
45.62	0.825813	0.174187	2.39415	0.0370323	8.84156	5.15758	3.19279		0.00111257	-	45.62	0.000628777	2.39415	1.22772	52	46.2152	6.246
50.88	0.83179	0.16821	2.14664	0.035924	9.861	5.75225	3.56092		0.00086552	-	50.88	0.000600636	2.14664	1.36928	52	46.2152	6.246
56.75	0.837598	0.162402	1.9246	0.03522	10.9987	6.41588	3.97174		0.000672514	-	56.75	0.000583731	1.9246	1.52725	52	46.2152	6.246
63.29	0.843406	0.156594	1.72572	0.0345313	12.2662	7.15526	4.42945		0.000517375	-	63.29	0.000583649	1.72572	1.70326	52	46.2152	6.246
70.59	0.849063	0.150937	1.54726	0.0334786	13.681	7.98056	4.94035		0.000395888	-	70.59	0.000568509	1.54726	1.89972	52	46.2152	6.246
78.73	0.854431	0.145569	1.38729	0.0321235	15.2586	8.90083	5.51004		0.000303207	-	78.73	0.000539519	1.38729	2.11878	52	46.2152	6.246
87.81	0.859733	0.140267	1.24383	0.0300806	17.0184	9.92738	6.14552		0.00022962	-	87.81	0.000532858	1.24383	2.36314	52	46.2152	6.246
97.94	0.864466	0.135534	1.11518	0.0277419	18.9816	11.0726	6.85448		0.000176819	-	97.94	0.000475638	1.11518	2.63576	52	46.2152	6.246
109.23	0.868699	0.131301	0.999918	0.0262679	21.1697	12.349	7.64463		0.000138854	-	109.23	0.000425413	0.999918	2.93959	52	46.2152	6.246
121.83	0.873116	0.126884	0.896503	0.0250906	23.6117	13.7735	8.52646		0.000107008	-	121.83	0.000443906	0.896503	3.27869	52	46.2152	6.246
135.88	0.877103	0.122897	0.803805	0.0235017	26.3348	15.3619	9.50977		8.38996e-05	-	135.88	0.000400685	0.803805	3.6568	52	46.2152	6.246
151.55	0.880776	0.119224	0.720693	0.02256	29.3717	17.1335	10.6065		6.6786e-05	-	151.55	0.000369132	0.720693	4.07851	52	46.2152	6.246
169.03	0.8844	0.1156	0.646163	0.0226018	32.7595	19.1097	11.8298		5.3212e-05	-	169.03	0.000364214	0.646163	4.54893	52	46.2152	6.246
188.53	0.888301	0.111699	0.57933	0.0226329	36.5388	21.3143	13.1946		4.14662e-05	-	188.53	0.000392064	0.57933	5.07371	52	46.2152	6.246
210.27	0.89189	0.10811	0.519432	0.0224515	40.7522	23.7721	14.7161		3.2782e-05	-	210.27	0.000360593	0.519432	5.65878	52	46.2152	6.246
234.52	0.895674	0.104326	0.465721	0.0221142	45.4521	26.5137	16.4132		2.54185e-05	-	234.52	0.000380337	0.465721	6.31139	52	46.2152	6.246
261.57	0.89929	0.10071	0.417559	0.0213489	50.6946	29.5718	18.3064		1.97631e-05	-	261.57	0.00036338	0.417559	7.03936	52	46.2152	6.246
291.74	0.902691	0.0973087	0.374378	0.0205354	56.5418	32.9827	20.4179		1.54863e-05	-	291.74	0.000341848	0.374378	7.8513	52	46.2152	6.246
325.38	0.906036	0.093964	0.335672	0.0200405	63.0615	36.7859	22.7722		1.21057e-05	-	325.38	0.000336133	0.335672	8.75662	52	46.2152	6.246
362.91	0.909287	0.0907127	0.300959	0.0196938	70.3352	41.0289	25.3988		9.46386e-06	-	362.91	0.000326753	0.300959	9.76662	52	46.2152	6.246
404.76	0.91255	0.0874504	0.269841	0.0193335	78.4461	45.7602	28.3278		7.333e-06	-	404.76	0.000327855	0.269841	10.8929	52	46.2152	6.246
451.44	0.915658	0.0843415	0.241939	0.0188969	87.4931	51.0376	31.5947		5.70059e-06	-	451.44	0.000312433	0.241939	12.1491	52	46.2152	6.246
503.51	0.918813	0.0811873	0.216919	0.0182805	97.5847	56.9244	35.2389		4.36918e-06	-	503.51	0.000316992	0.216919	13.5504	52	46.2152	6.246
561.58	0.921705	0.0782952	0.194489	0.0175613	108.839	63.4895	39.303		3.38782e-06	-	561.58	0.000290655	0.194489	15.1132	52	46.2152	6.246
626.35	0.924587	0.0754125	0.174377	0.0168813	121.392	70.8121	43.8361		2.60151e-06	-	626.35	0.000289701	0.174377	16.8563	52	46.2152	6.246
698.58	0.92729	0.0727105	0.156347	0.0161162	135.391	78.9781	48.8912		2.00901e-06	-	698.58	0.000271551	0.156347	18.8002	52	46.2152	6.246
779.15	0.929926	0.0700744	0.14018	0.0152077	151.006	88.0869	54.53		1.54433e-06	-	779.15	0.00026492	0.14018	20.9685	52	46.2152	6.246
869.01	0.932301	0.067699	0.125684	0.0144477	168.422	98.2461	60.819		1.20773e-06	-	869.01	0.000238724	0.125684	23.3868	52	46.2152	6.246
969.23	0.934638	0.065362	0.112688	0.0141627	187.845	109.576	67.8331		9.4151e-07	-	969.23	0.000234865	0.112688	26.0839	52	46.2152	6.246
1081.02	0.936935	0.0630648	0.101035	0.0141227	209.511	122.215	75.6569		7.31148e-07	-	1081.02	0.000230864	0.101035	29.0924	52	46.2152	6.246
1205.69	0.939352	0.0606484	0.090588	0.0136943	233.673	136.309	84.3821		5.53267e-07	-	1205.69	0.000242844	0.090588	32.4475	52	46.2152	6.246
1344.74	0.941515	0.0584846	0.0812209	0.0128823	260.623	152.03	94.1137		4.25218e-07	-	1344.74	0.00021746	0.0812209	36.1896	52	46.2152	6.246
1499.83	0.943553	0.0564467	0.0728223	0.0122527	290.68	169.564	104.968		3.28274e-07	-	1499.83	0.000204802	0.0728223	40.3634	52	46.2152	6.246
1672.81	0.945536	0.0544641	0.0652919	0.0118251	324.205	189.12	117.074		2.52454e-07	-	1672.81	0.000199251	0.0652919	45.0186	52	46.2152	6.246
1865.74	0.947484	0.0525161	0.0585403	0.0111924	361.597	210.932	130.577		1.92568e-07	-	1865.74	0.000195771	0.0585403	50.2107	52	46.2152	6.246
2080.91	0.949263	0.050737	0.0524871	0.0104227	403.299	235.258	145.636		1.48601e-07	-	2080.91	0.000178799	0.0524871	56.0014	52	46.2152	6.246
2320.91	0.950873	0.0491274	0.0470596	0.00991182	449.813	262.391	162.432		1.16624e-07	-	2320.91	0.00016176	0.0470596	62.4603	52	46.2152	6.246
2588.58	0.952516	0.0474839	0.0421934	0.00957708	501.69	292.652	181.166		9.0377e-08	-	2588.58	0.000165172	0.0421934	69.6638	52	46.2152	6.246
2887.12	0.954061	0.045939	0.0378304	0.00912571	559.55	326.404	202.06		7.05439e-08	-	2887.12	0.000155255	0.0378304	77.6981	52	46.2152	6.246
3220.09	0.955528	0.0444724	0.0339186	0.00859783	624.082	364.048	225.363		5.54076e-08	-	3220.09	0.000147395	0.0339186	86.659	52	46.2152	6.246
3591.47	0.956895	0.0431049	0.0304112	0.00827133	696.059	406.034	251.355		4.40621e-08	-	3591.47	0.000137433	0.0304112	96.6535	52	46.2152	6.246
4005.67	0.958197	0.0418034	0.0272666	0.00828705	776.334	452.862	280.343		3.53822e-08	-	4005.67	0.000130795	0.0272666	107.8	52	46.2152	6.246
4467.65	0.959641	0.0403591	0.0244471	0.00811634	865.87	505.091	312.675		2.76391e-08	-	4467.65	0.000145145	0.0244471	120.233	52	46.2152	6.246
4982.91	0.960975	0.0390252	0.0219191	0.0075862	965.732	563.344	348.737		2.18899e-08	-	4982.91	0.000134058	0.0219191	134.1	52	46.2152	6.246
5557.59	0.962052	0.0379479	0.0196526	0.00750198	1077.11	628.314	388.956		1.81575e-08	-	5557.59	0.000108264	0.0196526	149.566	52	46.2152	6.246
6198.55	0.963388	0.0366123	0.0176204	0.00861765	1201.33	700.778	433.815		1.44375e-08	-	6198.55	0.00013423	0.0176204	166.815	52	46.2152	6.246
6913.43	0.964717	0.0352826	0.0157984	0.0096967	1339.88	781.599	483.847		1.14605e-08	-	6913.43	0.000133626	0.0157984	186.054	52	46.2152	6.246
7710.76	0.967019	0.0329808	0.0141648	0.00811546	1494.41	871.741	539.649		7.31752e-09	-	7710.76	0.000231333	0.0141648	207.512	52	46.2152	6.246
8600.05	0.967588	0.0324116	0.0127	0.00525208	1666.77	972.28	601.888		6.49404e-09	-	8600.05	5.71981e-05	0.0127	231.444	52	46.2152	6.246
9591.9	0.968358	0.0316422	0.0113868	0.0043121	1859	1084.41	671.304		5.59906e-09	-	9591.9	7.73296e-05	0.0113868	258.137	52	46.2152	6.246
10698.1	0.968973	0.0310273	0.0102093	0.00492628	2073.39	1209.48	748.726		5.02414e-09	-	10698.1	6.17951e-05	0.0102093	287.908	52	46.2152	6.246
11932	0.969942	0.0300577	0.00915365	0.00539492	2312.52	1348.97	835.077		4.29533e-09	-	11932	9.74461e-05	0.00915365	321.113	52	46.2152	6.246
13308.1	0.970922	0.0290782	0.00820712	0.00581099	2579.22	1504.55	931.386		3.70349e-09	-	13308.1	9.84371e-05	0.00820712	358.147	52	46.2152	6.246
14842.9	0.971581	0.0284193	0.00735846	0.00693867	2876.69	1678.07	1038.8		3.38346e-09	-	14842.9	6.62133e-05	0.00735846	399.452	52	46.2152	6.246
16554.8	0.973366	0.0266337	0.00659756	0.00753644	3208.46	1871.6	1158.61		2.68622e-09	-	16554.8	0.000179455	0.00659756	445.521	52	46.2152	6.246
18464	0.974212	0.0257878	0.00591534	0.0077314	3578.49	2087.45	1292.23		2.42073e-09	-	18464	8.50037e-05	0.00591534	496.903	52	46.2152	6.246
20593.5	0.975607	0.0243933	0.00530367	0.00867684	3991.2	2328.2	1441.27		2.06883e-09	-	20593.5	0.000140153	0.00530367	554.211	52	46.2152	6.246
22968.6	0.977305	0.0226949	0.00475524	0.00954532	4451.51	2596.71	1607.49		1.72433e-09	-	22968.6	0.000170678	0.00475524	618.129	52	46.2152	6.246
25617.5	0.978634	0.0213663	0.00426353	0.0115506	4964.9	2896.19	1792.88		1.50769e-09	-	25617.5	0.000133522	0.00426353	689.418	52	46.2152	6.246
28572	0.980758	0.0192422	0.00382266	0.0153614	5537.51	3230.21	1999.66		1.22924e-09	-	28572	0.000213474	0.00382266	768.929	52	46.2152	6.246
31867.2	0.983948	0.0160524	0.00342737	0.0180216	6176.16	3602.76	2230.28		8.93112e-10	-	31867.2	0.000320569	0.00342737	857.61	52	46.2152	6.246
35542.5	0.986954	0.0130463	0.00307297	0.0178915	6888.46	4018.27	2487.5		6.38465e-10	-	35542.5	0.000302106	0.00307297	956.519	52	46.2152	6.246
39641.7	0.99003	0.00997024	0.00275521	0.0172139	7682.91	4481.7	2774.38		4.28994e-10	-	39641.7	0.000309139	0.00275521	1066.84	52	46.2152	6.246
44213.6	0.99221	0.00779033	0.00247031	0.0191684	8568.98	4998.57	3094.35		3.09661e-10	-	44213.6	0.000219077	0.00247031	1189.87	52	46.2152	6.246
49312.7	0.996157	0.00384257	0.00221486	0.0164461	9557.25	5575.06	3451.23		1.35934e-10	-	49312.7	0.000396743	0.00221486	1327.1	52	46.2152	6.246
55000	1	0	0.00198584	0	10659.5	6218.03	3849.26		0.000	-	55000	0.000386171	0.00198584	1480.16	52	46.2152	6.246
		Equiv.		Normalized	Equivalent			Height			RAW DATA
	Mercury	Water	Pore	Pore	Injection Pressure,			Above	Normalized			Incremental
Injection	Satn,	Satn,	Throat	Size	psia			Free	Permeability		Injection	Hg	Pore
Pressure,	fraction	fraction	Radius,	Distribution	A/B	O/B	O/B	Water,	Distribution	J	Pressure,	Injected,	Radii
psia	Vp	Vp	microns	Function	(Lab)	(Lab)	(Res)	feet	Function	Function	psia	cm3/g	microns
1	0	1	109.221	0	0.193809	0.113055	0.0699865		1	-	1	0	109.221	0.0628489	53	107.94	12.5565
1.12	0	1	97.5187	0	0.217066	0.126622	0.0783849		1	-	1.12	0.000215943	97.5187	0.0703908	53	107.94	12.5565
1.24	0	1	88.0815	0	0.240323	0.140188	0.0867833		1	-	1.24	0.000239608	88.0815	0.0779327	53	107.94	12.5565
1.39	0	1	78.5763	0	0.269394	0.157147	0.0972813		1	-	1.39	0.000292857	78.5763	0.08736	53	107.94	12.5565
1.55	0	1	70.4652	0	0.300404	0.175236	0.108479		1	-	1.55	0.000243536	70.4652	0.0974158	53	107.94	12.5565
1.73	0	1	63.1335	0	0.335289	0.195585	0.121077		1	-	1.73	0.000205625	63.1335	0.108729	53	107.94	12.5565
1.92	0	1	56.8859	0	0.372113	0.217066	0.134374		1	-	1.92	0.000198574	56.8859	0.12067	53	107.94	12.5565
2.15	0	1	50.8005	0	0.416689	0.243069	0.150471		1	-	2.15	0.000227406	50.8005	0.135125	53	107.94	12.5565
2.39	0	1	45.6992	0	0.463203	0.270202	0.167268		1	-	2.39	0.00016121	45.6992	0.150209	53	107.94	12.5565
2.67	0	1	40.9067	0	0.51747	0.301857	0.186864		1	-	2.67	0.000183819	40.9067	0.167807	53	107.94	12.5565
2.98	0	1	36.6513	0	0.57755	0.336904	0.20856		1	-	2.98	0.000276716	36.6513	0.18729	53	107.94	12.5565
3.32	0	1	32.8979	0	0.643445	0.375343	0.232355		1	-	3.32	0.000315594	32.8979	0.208658	53	107.94	12.5565
3.71	0	1	29.4396	0	0.719031	0.419435	0.25965		1	-	3.71	0.000429564	29.4396	0.23317	53	107.94	12.5565
4.13	0	1	26.4458	0	0.800431	0.466918	0.289044		1	-	4.13	0.000795205	26.4458	0.259566	53	107.94	12.5565
4.61	0.0187559	0.981244	23.6922	0.357247	0.893459	0.521184	0.322638		0.953574	-	4.61	0.00197059	23.6922	0.289734	53	107.94	12.5565
5.14	0.099462	0.900538	21.2492	0.762793	0.996178	0.581104	0.359731		0.793067	-	5.14	0.00847942	21.2492	0.323044	53	107.94	12.5565
5.73	0.27826	0.72174	19.0613	1	1.11052	0.647806	0.401023		0.506985	-	5.73	0.0187854	19.0613	0.360124	53	107.94	12.5565
6.4	0.460807	0.539193	17.0658	0.911222	1.24038	0.723553	0.447914		0.272381	-	6.4	0.0191794	17.0658	0.402233	53	107.94	12.5565
7.13	0.58335	0.41665	15.3185	0.649235	1.38186	0.806083	0.499004		0.145835	-	7.13	0.012875	15.3185	0.448113	53	107.94	12.5565
7.96	0.662179	0.337821	13.7212	0.415516	1.54272	0.899919	0.557093		0.0803767	-	7.96	0.00828216	13.7212	0.500278	53	107.94	12.5565
8.87	0.709744	0.290256	12.3135	0.265329	1.71908	1.0028	0.620781		0.0486308	-	8.87	0.00499743	12.3135	0.55747	53	107.94	12.5565
9.9	0.741691	0.258309	11.0324	0.181116	1.91871	1.11925	0.692867		0.031485	-	9.9	0.00335661	11.0324	0.622204	53	107.94	12.5565
11.04	0.765234	0.234766	9.89321	0.135976	2.13965	1.24813	0.772651		0.021334	-	11.04	0.00247354	9.89321	0.693852	53	107.94	12.5565
12.31	0.784008	0.215992	8.87254	0.109375	2.38579	1.39171	0.861534		0.0148239	-	12.31	0.0019725	8.87254	0.77367	53	107.94	12.5565
13.73	0.799738	0.200262	7.95492	0.0912587	2.661	1.55225	0.960915		0.010438	-	13.73	0.00165268	7.95492	0.862916	53	107.94	12.5565
15.31	0.813014	0.186986	7.13396	0.0773469	2.96721	1.73087	1.07149		0.00746169	-	15.31	0.00139488	7.13396	0.962217	53	107.94	12.5565
17.08	0.824374	0.175626	6.39467	0.0664717	3.31026	1.93098	1.19537		0.00541451	-	17.08	0.00119348	6.39467	1.07346	53	107.94	12.5565
19.05	0.83411	0.16589	5.73339	0.0586009	3.69206	2.1537	1.33324		0.00400437	-	19.05	0.00102293	5.73339	1.19727	53	107.94	12.5565
21.25	0.843011	0.156989	5.13981	0.0529705	4.11844	2.40242	1.48721		0.00296816	-	21.25	0.000935197	5.13981	1.33554	53	107.94	12.5565
23.7	0.851085	0.148915	4.60848	0.0484253	4.59327	2.67941	1.65868		0.00221265	-	23.7	0.000848301	4.60848	1.48952	53	107.94	12.5565
26.43	0.858495	0.141505	4.13246	0.0457274	5.12237	2.98805	1.84974		0.0016552	-	26.43	0.000778481	4.13246	1.6611	53	107.94	12.5565
29.48	0.865338	0.134662	3.70492	0.0446896	5.71349	3.33287	2.0632		0.00124128	-	29.48	0.000719026	3.70492	1.85279	53	107.94	12.5565
32.88	0.873237	0.126763	3.32181	0.040902	6.37244	3.71725	2.30116		0.000857251	-	32.88	0.000829898	3.32181	2.06647	53	107.94	12.5565
36.67	0.879015	0.120985	2.97848	0.034061	7.10697	4.14573	2.56641		0.000631405	-	36.67	0.000607096	2.97848	2.30467	53	107.94	12.5565
40.9	0.883684	0.116316	2.67044	0.0297401	7.92678	4.62396	2.86245		0.000484703	-	40.9	0.000490539	2.67044	2.57052	53	107.94	12.5565
45.62	0.8882	0.1118	2.39415	0.0285942	8.84156	5.15758	3.19279		0.000370647	-	45.62	0.000474453	2.39415	2.86717	53	107.94	12.5565
50.88	0.893083	0.106917	2.14664	0.0270737	9.861	5.75225	3.56092		0.000271509	-	50.88	0.000513032	2.14664	3.19775	53	107.94	12.5565
56.75	0.896961	0.103039	1.9246	0.0246787	10.9987	6.41588	3.97174		0.000208216	-	56.75	0.00040745	1.9246	3.56668	53	107.94	12.5565
63.29	0.900945	0.0990547	1.72572	0.0226161	12.2662	7.15526	4.42945		0.000155938	-	63.29	0.000418618	1.72572	3.97771	53	107.94	12.5565
70.59	0.904176	0.0958244	1.54726	0.0213775	13.681	7.98056	4.94035		0.000121864	-	70.59	0.000339389	1.54726	4.43651	53	107.94	12.5565
78.73	0.907703	0.0922969	1.38729	0.0204783	15.2586	8.90083	5.51004		9.19524e-05	-	78.73	0.000370622	1.38729	4.9481	53	107.94	12.5565
87.81	0.910907	0.0890932	1.24383	0.0191512	17.0184	9.92738	6.14552		7.01139e-05	-	87.81	0.000336595	1.24383	5.51876	53	107.94	12.5565
97.94	0.913792	0.0862081	1.11518	0.0175521	18.9816	11.0726	6.85448		5.43047e-05	-	97.94	0.000303119	1.11518	6.15542	53	107.94	12.5565
109.23	0.916603	0.083397	0.999918	0.0161887	21.1697	12.349	7.64463		4.19216e-05	-	109.23	0.000295348	0.999918	6.86499	53	107.94	12.5565
121.83	0.91886	0.0811404	0.896503	0.0157085	23.6117	13.7735	8.52646		3.393e-05	-	121.83	0.0002371	0.896503	7.65689	53	107.94	12.5565
135.88	0.921568	0.0784322	0.803805	0.0156862	26.3348	15.3619	9.50977		2.62204e-05	-	135.88	0.000284538	0.803805	8.53991	53	107.94	12.5565
151.55	0.924043	0.0759569	0.720693	0.0151657	29.3717	17.1335	10.6065		2.05559e-05	-	151.55	0.000260063	0.720693	9.52476	53	107.94	12.5565
169.03	0.926388	0.0736115	0.646163	0.0146036	32.7595	19.1097	11.8298		1.62411e-05	-	169.03	0.000246421	0.646163	10.6234	53	107.94	12.5565
188.53	0.928703	0.071297	0.57933	0.0145003	36.5388	21.3143	13.1946		1.28184e-05	-	188.53	0.000243172	0.57933	11.8489	53	107.94	12.5565
210.27	0.931012	0.0689881	0.519432	0.0146354	40.7522	23.7721	14.7161		1.00736e-05	-	210.27	0.000242591	0.519432	13.2152	53	107.94	12.5565
234.52	0.933426	0.0665737	0.465721	0.0144937	45.4521	26.5137	16.4132		7.76626e-06	-	234.52	0.00025367	0.465721	14.7393	53	107.94	12.5565
261.57	0.935744	0.0642559	0.417559	0.0134156	50.6946	29.5718	18.3064		5.98564e-06	-	261.57	0.000243522	0.417559	16.4394	53	107.94	12.5565
291.74	0.937859	0.0621406	0.374378	0.0121667	56.5418	32.9827	20.4179		4.67934e-06	-	291.74	0.000222243	0.374378	18.3355	53	107.94	12.5565
325.38	0.939382	0.060618	0.335672	0.0124565	63.0615	36.7859	22.7722		3.92346e-06	-	325.38	0.000159971	0.335672	20.4498	53	107.94	12.5565
362.91	0.941782	0.0582185	0.300959	0.0132496	70.3352	41.0289	25.3988		2.96584e-06	-	362.91	0.000252105	0.300959	22.8085	53	107.94	12.5565
404.76	0.943903	0.0560972	0.269841	0.0129113	78.4461	45.7602	28.3278		2.2853e-06	-	404.76	0.000222869	0.269841	25.4387	53	107.94	12.5565
451.44	0.94584	0.0541603	0.241939	0.012378	87.4931	51.0376	31.5947		1.78576e-06	-	451.44	0.000203505	0.241939	28.3725	53	107.94	12.5565
503.51	0.947853	0.0521472	0.216919	0.0120282	97.5847	56.9244	35.2389		1.36839e-06	-	503.51	0.000211507	0.216919	31.6451	53	107.94	12.5565
561.58	0.949784	0.0502159	0.194489	0.0115586	108.839	63.4895	39.303		1.04651e-06	-	561.58	0.000202917	0.194489	35.2947	53	107.94	12.5565
626.35	0.951468	0.0485324	0.174377	0.0113877	121.392	70.8121	43.8361		8.20969e-07	-	626.35	0.000176869	0.174377	39.3654	53	107.94	12.5565
698.58	0.95346	0.0465399	0.156347	0.0108574	135.391	78.9781	48.8912		6.06368e-07	-	698.58	0.000209346	0.156347	43.905	53	107.94	12.5565
779.15	0.955131	0.0448692	0.14018	0.0099467	151.006	88.0869	54.53		4.61715e-07	-	779.15	0.000175536	0.14018	48.9687	53	107.94	12.5565
869.01	0.956406	0.0435939	0.125684	0.00996214	168.422	98.2461	60.819		3.72953e-07	-	869.01	0.000133991	0.125684	54.6164	53	107.94	12.5565
969.23	0.958354	0.0416457	0.112688	0.0100256	187.845	109.576	67.8331		2.63952e-07	-	969.23	0.000204682	0.112688	60.9151	53	107.94	12.5565
1081.02	0.959812	0.0401881	0.101035	0.00919225	209.511	122.215	75.6569		1.98391e-07	-	1081.02	0.000153147	0.101035	67.941	53	107.94	12.5565
1205.69	0.9612	0.0388003	0.090588	0.00840364	233.673	136.309	84.3821		1.48213e-07	-	1205.69	0.000145808	0.090588	75.7763	53	107.94	12.5565
1344.74	0.962525	0.037475	0.0812209	0.00780909	260.623	152.03	94.1137		1.09692e-07	-	1344.74	0.000139244	0.0812209	84.5155	53	107.94	12.5565
1499.83	0.963724	0.0362756	0.0728223	0.00714461	290.68	169.564	104.968		8.16666e-08	-	1499.83	0.000126019	0.0728223	94.2627	53	107.94	12.5565
1672.81	0.964795	0.0352051	0.0652919	0.00660675	324.205	189.12	117.074		6.15589e-08	-	1672.81	0.000112474	0.0652919	105.134	53	107.94	12.5565
1865.74	0.965839	0.0341612	0.0585403	0.00617798	361.597	210.932	130.577		4.57973e-08	-	1865.74	0.000109673	0.0585403	117.26	53	107.94	12.5565
2080.91	0.966784	0.0332157	0.0524871	0.00568696	403.299	235.258	145.636		3.43207e-08	-	2080.91	9.93386e-05	0.0524871	130.783	53	107.94	12.5565
2320.91	0.967683	0.0323172	0.0470596	0.00506829	449.813	262.391	162.432		2.5553e-08	-	2320.91	9.44063e-05	0.0470596	145.867	53	107.94	12.5565
2588.58	0.968413	0.0315869	0.0421934	0.00448914	501.69	292.652	181.166		1.98247e-08	-	2588.58	7.67261e-05	0.0421934	162.69	53	107.94	12.5565
2887.12	0.969093	0.0309074	0.0378304	0.00407688	559.55	326.404	202.06		1.554e-08	-	2887.12	7.13915e-05	0.0378304	181.452	53	107.94	12.5565
3220.09	0.969732	0.0302679	0.0339186	0.00384371	624.082	364.048	225.363		1.22984e-08	-	3220.09	6.71893e-05	0.0339186	202.379	53	107.94	12.5565
3591.47	0.970283	0.0297175	0.0304112	0.0038096	696.059	406.034	251.355		1.00554e-08	-	3591.47	5.78314e-05	0.0304112	225.72	53	107.94	12.5565
4005.67	0.970971	0.0290286	0.0272666	0.00370964	776.334	452.862	280.343		7.79887e-09	-	4005.67	7.23749e-05	0.0272666	251.752	53	107.94	12.5565
4467.65	0.971508	0.0284917	0.0244471	0.00338115	865.87	505.091	312.675		6.38489e-09	-	4467.65	5.64158e-05	0.0244471	280.787	53	107.94	12.5565
4982.91	0.972046	0.0279536	0.0219191	0.00305554	965.732	563.344	348.737		5.24596e-09	-	4982.91	5.65276e-05	0.0219191	313.171	53	107.94	12.5565
5557.59	0.972476	0.0275235	0.0196526	0.00297176	1077.11	628.314	388.956		4.51406e-09	-	5557.59	4.51878e-05	0.0196526	349.289	53	107.94	12.5565
6198.55	0.972961	0.0270393	0.0176204	0.00312626	1201.33	700.778	433.815		3.85158e-09	-	6198.55	5.088e-05	0.0176204	389.572	53	107.94	12.5565
6913.43	0.973498	0.0265025	0.0157984	0.0031989	1339.88	781.599	483.847		3.26125e-09	-	6913.43	5.64009e-05	0.0157984	434.502	53	107.94	12.5565
7710.76	0.974021	0.0259794	0.0141648	0.00307216	1494.41	871.741	539.649		2.79884e-09	-	7710.76	5.49555e-05	0.0141648	484.613	53	107.94	12.5565
8600.05	0.974466	0.0255336	0.0127	0.00296745	1666.77	972.28	601.888		2.48201e-09	-	8600.05	4.68418e-05	0.0127	540.504	53	107.94	12.5565
9591.9	0.97497	0.0250301	0.0113868	0.00317908	1859	1084.41	671.304		2.19441e-09	-	9591.9	5.28917e-05	0.0113868	602.841	53	107.94	12.5565
10698.1	0.975411	0.0245886	0.0102093	0.00382814	2073.39	1209.48	748.726		1.99162e-09	-	10698.1	4.63948e-05	0.0102093	672.367	53	107.94	12.5565
11932	0.976215	0.0237851	0.00915365	0.00452247	2312.52	1348.97	835.077		1.695e-09	-	11932	8.44151e-05	0.00915365	749.911	53	107.94	12.5565
13308.1	0.976895	0.0231055	0.00820712	0.00501758	2579.22	1504.55	931.386		1.4933e-09	-	13308.1	7.14064e-05	0.00820712	836.399	53	107.94	12.5565
14842.9	0.977814	0.0221861	0.00735846	0.00543713	2876.69	1678.07	1038.8		1.27397e-09	-	14842.9	9.65893e-05	0.00735846	932.861	53	107.94	12.5565
16554.8	0.97866	0.0213402	0.00659756	0.00590581	3208.46	1871.6	1158.61		1.11173e-09	-	16554.8	8.8878e-05	0.00659756	1040.45	53	107.94	12.5565
18464	0.97967	0.0203303	0.00591534	0.00662482	3578.49	2087.45	1292.23		9.56037e-10	-	18464	0.000106104	0.00591534	1160.44	53	107.94	12.5565
20593.5	0.98077	0.0192297	0.00530367	0.00762129	3991.2	2328.2	1441.27		8.19625e-10	-	20593.5	0.00011564	0.00530367	1294.28	53	107.94	12.5565
22968.6	0.982104	0.0178961	0.00475524	0.00866004	4451.51	2596.71	1607.49		6.86756e-10	-	22968.6	0.000140116	0.00475524	1443.55	53	107.94	12.5565
25617.5	0.983583	0.0164174	0.00426353	0.00972408	4964.9	2896.19	1792.88		5.68325e-10	-	25617.5	0.00015536	0.00426353	1610.03	53	107.94	12.5565
28572	0.985171	0.0148291	0.00382266	0.0111942	5537.51	3230.21	1999.66		4.66062e-10	-	28572	0.000166878	0.00382266	1795.72	53	107.94	12.5565
31867.2	0.987129	0.0128708	0.00342737	0.0130451	6176.16	3602.76	2230.28		3.6471e-10	-	31867.2	0.00020574	0.00342737	2002.82	53	107.94	12.5565
35542.5	0.989392	0.0106076	0.00307297	0.0151001	6888.46	4018.27	2487.5		2.70541e-10	-	35542.5	0.000237793	0.00307297	2233.81	53	107.94	12.5565
39641.7	0.991899	0.00810083	0.00275521	0.017894	7682.91	4481.7	2774.38		1.86698e-10	-	39641.7	0.000263371	0.00275521	2491.44	53	107.94	12.5565
44213.6	0.995031	0.00496949	0.00247031	0.0190649	8568.98	4998.57	3094.35		1.02504e-10	-	44213.6	0.000328995	0.00247031	2778.77	53	107.94	12.5565
49312.7	0.998842	0.00115795	0.00221486	0.0131403	9557.25	5575.06	3451.23		2.01199e-11	-	49312.7	0.000400461	0.00221486	3099.25	53	107.94	12.5565
55000	1	0	0.00198584	0	10659.5	6218.03	3849.26		0.000	-	55000	0.000121661	0.00198584	3456.69	53	107.94	12.5565
		Equiv.		Normalized	Equivalent			Height			RAW DATA
	Mercury	Water	Pore	Pore	Injection Pressure,			Above	Normalized			Incremental
Injection	Satn,	Satn,	Throat	Size	psia			Free	Permeability		Injection	Hg	Pore
Pressure,	fraction	fraction	Radius,	Distribution	A/B	O/B	O/B	Water,	Distribution	J	Pressure,	Injected,	Radii
psia	Vp	Vp	microns	Function	(Lab)	(Lab)	(Res)	feet	Function	Function	psia	cm3/g	microns
1	0	1	109.221	0	0.193809	0.113055	0.0699865		1	-	1	0	109.221	0.0580337	54	99.66	10.623
1.12	0	1	97.5187	0	0.217066	0.126622	0.0783849		1	-	1.12	0.000215342	97.5187	0.0649977	54	99.66	10.623
1.24	0	1	88.0815	0	0.240323	0.140188	0.0867833		1	-	1.24	0.000156065	88.0815	0.0719617	54	99.66	10.623
1.39	0	1	78.5763	0	0.269394	0.157147	0.0972813		1	-	1.39	0.000201123	78.5763	0.0806668	54	99.66	10.623
1.55	0	1	70.4652	0	0.300404	0.175236	0.108479		1	-	1.55	0.000288179	70.4652	0.0899522	54	99.66	10.623
1.73	0	1	63.1335	0	0.335289	0.195585	0.121077		1	-	1.73	0.000172973	63.1335	0.100398	54	99.66	10.623
1.92	0	1	56.8859	0	0.372113	0.217066	0.134374		1	-	1.92	0.000133404	56.8859	0.111425	54	99.66	10.623
2.15	0	1	50.8005	0	0.416689	0.243069	0.150471		1	-	2.15	0.000169178	50.8005	0.124772	54	99.66	10.623
2.39	0	1	45.6992	0	0.463203	0.270202	0.167268		1	-	2.39	0.000165547	45.6992	0.1387	54	99.66	10.623
2.67	0	1	40.9067	0	0.51747	0.301857	0.186864		1	-	2.67	0.000179647	40.9067	0.15495	54	99.66	10.623
2.98	0	1	36.6513	0	0.57755	0.336904	0.20856		1	-	2.98	0.000318931	36.6513	0.17294	54	99.66	10.623
3.32	0	1	32.8979	0	0.643445	0.375343	0.232355		1	-	3.32	0.000408072	32.8979	0.192672	54	99.66	10.623
3.71	0	1	29.4396	0	0.719031	0.419435	0.25965		1	-	3.71	0.00032189	29.4396	0.215305	54	99.66	10.623
4.13	0	1	26.4458	0	0.800431	0.466918	0.289044		1	-	4.13	0.000241083	26.4458	0.239679	54	99.66	10.623
4.61	0	1	23.6922	0	0.893459	0.521184	0.322638		1	-	4.61	0.000387612	23.6922	0.267535	54	99.66	10.623
5.14	0.0112396	0.98876	21.2492	0.16749	0.996178	0.581104	0.359731		0.969344	-	5.14	0.00127696	21.2492	0.298293	54	99.66	10.623
5.73	0.0524951	0.947505	19.0613	0.43469	1.11052	0.647806	0.401023		0.878813	-	5.73	0.00468717	19.0613	0.332533	54	99.66	10.623
6.4	0.138781	0.861219	17.0658	0.804016	1.24038	0.723553	0.447914		0.726728	-	6.4	0.00980325	17.0658	0.371415	54	99.66	10.623
7.13	0.349308	0.650692	15.3185	1	1.38186	0.806083	0.499004		0.428564	-	7.13	0.0239186	15.3185	0.41378	54	99.66	10.623
7.96	0.534149	0.465851	13.7212	0.850629	1.54272	0.899919	0.557093		0.21806	-	7.96	0.0210003	13.7212	0.461948	54	99.66	10.623
8.87	0.649033	0.350967	12.3135	0.562557	1.71908	1.0028	0.620781		0.112901	-	8.87	0.0130524	12.3135	0.514759	54	99.66	10.623
9.9	0.719194	0.280806	11.0324	0.342952	1.91871	1.11925	0.692867		0.0612596	-	9.9	0.00797121	11.0324	0.574533	54	99.66	10.623
11.04	0.759742	0.240258	9.89321	0.216346	2.13965	1.24813	0.772651		0.0372821	-	11.04	0.00460678	9.89321	0.640692	54	99.66	10.623
12.31	0.788798	0.211202	8.87254	0.150114	2.38579	1.39171	0.861534		0.0234642	-	12.31	0.00330111	8.87254	0.714394	54	99.66	10.623
13.73	0.809936	0.190064	7.95492	0.112071	2.661	1.55225	0.960915		0.015381	-	13.73	0.00240155	7.95492	0.796802	54	99.66	10.623
15.31	0.826792	0.173208	7.13396	0.0863228	2.96721	1.73087	1.07149		0.0101984	-	15.31	0.00191509	7.13396	0.888495	54	99.66	10.623
17.08	0.839117	0.160883	6.39467	0.0692643	3.31026	1.93098	1.19537		0.0071521	-	17.08	0.00140026	6.39467	0.991215	54	99.66	10.623
19.05	0.850199	0.149801	5.73339	0.0586005	3.69206	2.1537	1.33324		0.00495092	-	19.05	0.00125899	5.73339	1.10554	54	99.66	10.623
21.25	0.859293	0.140707	5.13981	0.0512786	4.11844	2.40242	1.48721		0.00349883	-	21.25	0.00103331	5.13981	1.23322	54	99.66	10.623
23.7	0.867806	0.132194	4.60848	0.0452366	4.59327	2.67941	1.65868		0.00240643	-	23.7	0.000967108	4.60848	1.3754	54	99.66	10.623
26.43	0.875066	0.124934	4.13246	0.0390769	5.12237	2.98805	1.84974		0.00165731	-	26.43	0.000824869	4.13246	1.53383	54	99.66	10.623
29.48	0.881396	0.118604	3.70492	0.0311357	5.71349	3.33287	2.0632		0.00113221	-	29.48	0.000719197	3.70492	1.71083	54	99.66	10.623
32.88	0.886312	0.113688	3.32181	0.0219741	6.37244	3.71725	2.30116		0.000804468	-	32.88	0.000558443	3.32181	1.90815	54	99.66	10.623
36.67	0.888513	0.111487	2.97848	0.0167291	7.10697	4.14573	2.56641		0.000686452	-	36.67	0.000250131	2.97848	2.12809	54	99.66	10.623
40.9	0.891318	0.108682	2.67044	0.017063	7.92678	4.62396	2.86245		0.000565579	-	40.9	0.000318676	2.67044	2.37358	54	99.66	10.623
45.62	0.894592	0.105408	2.39415	0.0189213	8.84156	5.15758	3.19279		0.000452168	-	45.62	0.000371978	2.39415	2.6475	54	99.66	10.623
50.88	0.897832	0.102168	2.14664	0.0202591	9.861	5.75225	3.56092		0.000361957	-	50.88	0.000368081	2.14664	2.95275	54	99.66	10.623
56.75	0.901742	0.098258	1.9246	0.0209337	10.9987	6.41588	3.97174		0.000274437	-	56.75	0.000444226	1.9246	3.29341	54	99.66	10.623
63.29	0.905126	0.0948736	1.72572	0.0207917	12.2662	7.15526	4.42945		0.000213537	-	63.29	0.00038451	1.72572	3.67295	54	99.66	10.623
70.59	0.909042	0.090958	1.54726	0.0196777	13.681	7.98056	4.94035		0.000156891	-	70.59	0.000444867	1.54726	4.0966	54	99.66	10.623
78.73	0.912072	0.0879276	1.38729	0.018035	15.2586	8.90083	5.51004		0.00012165	-	78.73	0.000344284	1.38729	4.56899	54	99.66	10.623
87.81	0.915148	0.0848519	1.24383	0.016802	17.0184	9.92738	6.14552		9.28952e-05	-	87.81	0.000349447	1.24383	5.09594	54	99.66	10.623
97.94	0.917936	0.0820641	1.11518	0.0157458	18.9816	11.0726	6.85448		7.19448e-05	-	97.94	0.000316724	1.11518	5.68382	54	99.66	10.623
109.23	0.920627	0.0793731	0.999918	0.0145385	21.1697	12.349	7.64463		5.56871e-05	-	109.23	0.000305735	0.999918	6.33902	54	99.66	10.623
121.83	0.92296	0.0770403	0.896503	0.013802	23.6117	13.7735	8.52646		4.43571e-05	-	121.83	0.00026504	0.896503	7.07024	54	99.66	10.623
135.88	0.92527	0.0747304	0.803805	0.0137932	26.3348	15.3619	9.50977		3.53389e-05	-	135.88	0.000262432	0.803805	7.88561	54	99.66	10.623
151.55	0.927799	0.0722008	0.720693	0.0137759	29.3717	17.1335	10.6065		2.73997e-05	-	151.55	0.000287391	0.720693	8.795	54	99.66	10.623
169.03	0.930085	0.0699154	0.646163	0.0137535	32.7595	19.1097	11.8298		2.16335e-05	-	169.03	0.000259653	0.646163	9.80943	54	99.66	10.623
188.53	0.932443	0.0675568	0.57933	0.0139922	36.5388	21.3143	13.1946		1.68498e-05	-	188.53	0.000267975	0.57933	10.9411	54	99.66	10.623
210.27	0.935065	0.0649347	0.519432	0.0135682	40.7522	23.7721	14.7161		1.25749e-05	-	210.27	0.000297897	0.519432	12.2027	54	99.66	10.623
234.52	0.937252	0.0627482	0.465721	0.0125408	45.4521	26.5137	16.4132		9.70913e-06	-	234.52	0.000248417	0.465721	13.6101	54	99.66	10.623
261.57	0.939292	0.0607082	0.417559	0.0120589	50.6946	29.5718	18.3064		7.55976e-06	-	261.57	0.000231773	0.417559	15.1799	54	99.66	10.623
291.74	0.94139	0.0586104	0.374378	0.011885	56.5418	32.9827	20.4179		5.78303e-06	-	291.74	0.000238337	0.374378	16.9307	54	99.66	10.623
325.38	0.943521	0.056479	0.335672	0.0113927	63.0615	36.7859	22.7722		4.33182e-06	-	325.38	0.000242159	0.335672	18.883	54	99.66	10.623
362.91	0.945282	0.0547175	0.300959	0.0108785	70.3352	41.0289	25.3988		3.36772e-06	-	362.91	0.000200123	0.300959	21.061	54	99.66	10.623
404.76	0.947312	0.0526881	0.269841	0.0102716	78.4461	45.7602	28.3278		2.4748e-06	-	404.76	0.000230566	0.269841	23.4897	54	99.66	10.623
451.44	0.9489	0.0510996	0.241939	0.00948101	87.4931	51.0376	31.5947		1.91291e-06	-	451.44	0.000180483	0.241939	26.1987	54	99.66	10.623
503.51	0.950536	0.0494644	0.216919	0.00888814	97.5847	56.9244	35.2389		1.44796e-06	-	503.51	0.00018578	0.216919	29.2205	54	99.66	10.623
561.58	0.951989	0.0480109	0.194489	0.00840466	108.839	63.4895	39.303		1.11574e-06	-	561.58	0.000165127	0.194489	32.5905	54	99.66	10.623
626.35	0.953467	0.0465335	0.174377	0.0078692	121.392	70.8121	43.8361		8.44264e-07	-	626.35	0.000167862	0.174377	36.3494	54	99.66	10.623
698.58	0.954699	0.0453005	0.156347	0.00785474	135.391	78.9781	48.8912		6.62146e-07	-	698.58	0.000140078	0.156347	40.5412	54	99.66	10.623
779.15	0.956032	0.0439676	0.14018	0.0076179	151.006	88.0869	54.53		5.03875e-07	-	779.15	0.000151433	0.14018	45.2169	54	99.66	10.623
869.01	0.957755	0.0422451	0.125684	0.00591588	168.422	98.2461	60.819		3.39449e-07	-	869.01	0.000195704	0.125684	50.4318	54	99.66	10.623
969.23	0.957925	0.0420752	0.112688	0.00515712	187.845	109.576	67.8331		3.26416e-07	-	969.23	1.9297e-05	0.112688	56.248	54	99.66	10.623
1081.02	0.959122	0.0408776	0.101035	0.00623968	209.511	122.215	75.6569		2.52538e-07	-	1081.02	0.00013607	0.101035	62.7355	54	99.66	10.623
1205.69	0.960452	0.0395476	0.090588	0.00652746	233.673	136.309	84.3821		1.86586e-07	-	1205.69	0.000151105	0.090588	69.9706	54	99.66	10.623
1344.74	0.961357	0.0386434	0.0812209	0.00615034	260.623	152.03	94.1137		1.50542e-07	-	1344.74	0.000102729	0.0812209	78.0402	54	99.66	10.623
1499.83	0.962513	0.0374875	0.0728223	0.00604951	290.68	169.564	104.968		1.13501e-07	-	1499.83	0.000131324	0.0728223	87.0406	54	99.66	10.623
1672.81	0.963535	0.0364648	0.0652919	0.00585154	324.205	189.12	117.074		8.71562e-08	-	1672.81	0.000116192	0.0652919	97.0793	54	99.66	10.623
1865.74	0.964488	0.0355115	0.0585403	0.0055644	361.597	210.932	130.577		6.7416e-08	-	1865.74	0.000108302	0.0585403	108.276	54	99.66	10.623
2080.91	0.965523	0.0344767	0.0524871	0.00513802	403.299	235.258	145.636		5.0189e-08	-	2080.91	0.00011757	0.0524871	120.763	54	99.66	10.623
2320.91	0.966256	0.0337435	0.0470596	0.00481914	449.813	262.391	162.432		4.03775e-08	-	2320.91	8.32975e-05	0.0470596	134.691	54	99.66	10.623
2588.58	0.967128	0.0328723	0.0421934	0.00476897	501.69	292.652	181.166		3.10045e-08	-	2588.58	9.89884e-05	0.0421934	150.225	54	99.66	10.623
2887.12	0.967966	0.0320343	0.0378304	0.0045784	559.55	326.404	202.06		2.37578e-08	-	2887.12	9.52035e-05	0.0378304	167.55	54	99.66	10.623
3220.09	0.968721	0.0312787	0.0339186	0.00416395	624.082	364.048	225.363		1.85048e-08	-	3220.09	8.58456e-05	0.0339186	186.874	54	99.66	10.623
3591.47	0.969421	0.0305786	0.0304112	0.00391759	696.059	406.034	251.355		1.45922e-08	-	3591.47	7.95424e-05	0.0304112	208.426	54	99.66	10.623
4005.67	0.969993	0.0300066	0.0272666	0.00401089	776.334	452.862	280.343		1.20225e-08	-	4005.67	6.4984e-05	0.0272666	232.464	54	99.66	10.623
4467.65	0.970857	0.0291432	0.0244471	0.00378986	865.87	505.091	312.675		8.9043e-09	-	4467.65	9.80943e-05	0.0244471	259.274	54	99.66	10.623
4982.91	0.971415	0.0285847	0.0219191	0.00309187	965.732	563.344	348.737		7.28294e-09	-	4982.91	6.34491e-05	0.0219191	289.177	54	99.66	10.623
5557.59	0.971836	0.0281642	0.0196526	0.00279627	1077.11	628.314	388.956		6.30158e-09	-	5557.59	4.77731e-05	0.0196526	322.527	54	99.66	10.623
6198.55	0.972325	0.0276748	0.0176204	0.00292541	1201.33	700.778	433.815		5.38337e-09	-	6198.55	5.56037e-05	0.0176204	359.725	54	99.66	10.623
6913.43	0.972917	0.0270834	0.0157984	0.00302925	1339.88	781.599	483.847		4.49144e-09	-	6913.43	6.71893e-05	0.0157984	401.212	54	99.66	10.623
7710.76	0.973312	0.0266876	0.0141648	0.0033379	1494.41	871.741	539.649		4.01152e-09	-	7710.76	4.49717e-05	0.0141648	447.484	54	99.66	10.623
8600.05	0.974064	0.0259359	0.0127	0.0035575	1666.77	972.28	601.888		3.27886e-09	-	8600.05	8.5406e-05	0.0127	499.092	54	99.66	10.623
9591.9	0.974661	0.0253389	0.0113868	0.00325027	1859	1084.41	671.304		2.81114e-09	-	9591.9	6.78226e-05	0.0113868	556.653	54	99.66	10.623
10698.1	0.975155	0.0248451	0.0102093	0.00289662	2073.39	1209.48	748.726		2.50012e-09	-	10698.1	5.61029e-05	0.0102093	620.852	54	99.66	10.623
11932	0.97564	0.0243597	0.00915365	0.00310549	2312.52	1348.97	835.077		2.25435e-09	-	11932	5.51492e-05	0.00915365	692.455	54	99.66	10.623
13308.1	0.976124	0.0238755	0.00820712	0.00409535	2579.22	1504.55	931.386		2.05728e-09	-	13308.1	5.50076e-05	0.00820712	772.317	54	99.66	10.623
14842.9	0.977031	0.0229695	0.00735846	0.00526506	2876.69	1678.07	1038.8		1.76083e-09	-	14842.9	0.000102937	0.00735846	861.388	54	99.66	10.623
16554.8	0.978056	0.0219436	0.00659756	0.00568163	3208.46	1871.6	1158.61		1.49099e-09	-	16554.8	0.000116557	0.00659756	960.733	54	99.66	10.623
18464	0.979081	0.0209188	0.00591534	0.00568911	3578.49	2087.45	1292.23		1.2743e-09	-	18464	0.00011643	0.00591534	1071.54	54	99.66	10.623
20593.5	0.979906	0.0200942	0.00530367	0.00625749	3991.2	2328.2	1441.27		1.13414e-09	-	20593.5	9.36836e-05	0.00530367	1195.12	54	99.66	10.623
22968.6	0.981225	0.0187751	0.00475524	0.00721167	4451.51	2596.71	1607.49		9.53904e-10	-	22968.6	0.000149861	0.00475524	1332.95	54	99.66	10.623
25617.5	0.982451	0.0175492	0.00426353	0.00818745	4964.9	2896.19	1792.88		8.19237e-10	-	25617.5	0.000139289	0.00426353	1486.68	54	99.66	10.623
28572	0.983997	0.0160033	0.00382266	0.0102636	5537.51	3230.21	1999.66		6.8274e-10	-	28572	0.000175625	0.00382266	1658.14	54	99.66	10.623
31867.2	0.985722	0.0142785	0.00342737	0.0135191	6176.16	3602.76	2230.28		5.60304e-10	-	31867.2	0.000195965	0.00342737	1849.37	54	99.66	10.623
35542.5	0.988923	0.0110766	0.00307297	0.0157087	6888.46	4018.27	2487.5		3.77597e-10	-	35542.5	0.000363775	0.00307297	2062.66	54	99.66	10.623
39641.7	0.991354	0.00864614	0.00275521	0.0167396	7682.91	4481.7	2774.38		2.66107e-10	-	39641.7	0.000276133	0.00275521	2300.55	54	99.66	10.623
44213.6	0.994526	0.00547365	0.00247031	0.0171898	8568.98	4998.57	3094.35		1.4912e-10	-	44213.6	0.000360437	0.00247031	2565.87	54	99.66	10.623
49312.7	0.99774	0.00225984	0.00221486	0.0124935	9557.25	5575.06	3451.23		5.38516e-11	-	49312.7	0.000365131	0.00221486	2861.8	54	99.66	10.623
55000	1	0	0.00198584	0	10659.5	6218.03	3849.26		0.000	-	55000	0.000256747	0.00198584	3191.85	54	99.66	10.623
		Equiv.		Normalized	Equivalent			Height			RAW DATA
	Mercury	Water	Pore	Pore	Injection Pressure,			Above	Normalized			Incremental
Injection	Satn,	Satn,	Throat	Size	psia			Free	Permeability		Injection	Hg	Pore
Pressure,	fraction	fraction	Radius,	Distribution	A/B	O/B	O/B	Water,	Distribution	J	Pressure,	Injected,	Radii
psia	Vp	Vp	microns	Function	(Lab)	(Lab)	(Res)	feet	Function	Function	psia	cm3/g	microns
1	0	1	109.221	0	0.193809	0.113055	0.0699865		1	-	1	0	109.221	0.0634207	55	108.922	12.1592
1.12	0	1	97.5187	0	0.217066	0.126622	0.0783849		1	-	1.12	0.000272344	97.5187	0.0710312	55	108.922	12.1592
1.24	0	1	88.0815	0	0.240323	0.140188	0.0867833		1	-	1.24	0.000191959	88.0815	0.0786417	55	108.922	12.1592
1.39	0	1	78.5763	0	0.269394	0.157147	0.0972813		1	-	1.39	0.000209189	78.5763	0.0881548	55	108.922	12.1592
1.55	0	1	70.4652	0	0.300404	0.175236	0.108479		1	-	1.55	0.000222323	70.4652	0.0983021	55	108.922	12.1592
1.73	0	1	63.1335	0	0.335289	0.195585	0.121077		1	-	1.73	0.00024945	63.1335	0.109718	55	108.922	12.1592
1.92	0	1	56.8859	0	0.372113	0.217066	0.134374		1	-	1.92	0.000198309	56.8859	0.121768	55	108.922	12.1592
2.15	0	1	50.8005	0	0.416689	0.243069	0.150471		1	-	2.15	0.000269338	50.8005	0.136355	55	108.922	12.1592
2.39	0	1	45.6992	0	0.463203	0.270202	0.167268		1	-	2.39	0.000241783	45.6992	0.151576	55	108.922	12.1592
2.67	0	1	40.9067	0	0.51747	0.301857	0.186864		1	-	2.67	0.000548946	40.9067	0.169333	55	108.922	12.1592
2.98	0	1	36.6513	0	0.57755	0.336904	0.20856		1	-	2.98	0.000383148	36.6513	0.188994	55	108.922	12.1592
3.32	0	1	32.8979	0	0.643445	0.375343	0.232355		1	-	3.32	0.00234625	32.8979	0.210557	55	108.922	12.1592
3.71	0	1	29.4396	0	0.719031	0.419435	0.25965		1	-	3.71	0.000658757	29.4396	0.235291	55	108.922	12.1592
4.13	0	1	26.4458	0	0.800431	0.466918	0.289044		1	-	4.13	0.000852648	26.4458	0.261928	55	108.922	12.1592
4.61	0.0143314	0.985669	23.6922	0.168799	0.893459	0.521184	0.322638		0.958858	-	4.61	0.00153504	23.6922	0.292369	55	108.922	12.1592	0.985669	0.0631783
5.14	0.04319	0.95681	21.2492	0.457192	0.996178	0.581104	0.359731		0.892294	-	5.14	0.00309103	21.2492	0.325982	55	108.922	12.1592	0.95681	0.0704303
5.73	0.142982	0.857018	19.0613	0.82222	1.11052	0.647806	0.401023		0.707112	-	5.73	0.0106887	19.0613	0.363401	55	108.922	12.1592	0.857018	0.0786656
6.4	0.326254	0.673746	17.0658	1	1.24038	0.723553	0.447914		0.433945	-	6.4	0.0196302	17.0658	0.405893	55	108.922	12.1592	0.673746	0.0876384
7.13	0.499485	0.500515	15.3185	0.86162	1.38186	0.806083	0.499004		0.226473	-	7.13	0.0185547	15.3185	0.45219	55	108.922	12.1592	0.500515	0.0978403
7.96	0.60777	0.39223	13.7212	0.590506	1.54272	0.899919	0.557093		0.122188	-	7.96	0.0115985	13.7212	0.504829	55	108.922	12.1592	0.39223	0.109026
8.87	0.679147	0.320853	12.3135	0.368696	1.71908	1.0028	0.620781		0.066938	-	8.87	0.00764512	12.3135	0.562542	55	108.922	12.1592	0.320853	0.121686
9.9	0.719978	0.280022	11.0324	0.2335	1.91871	1.11925	0.692867		0.0415238	-	9.9	0.00437336	11.0324	0.627865	55	108.922	12.1592	0.280022	0.135698
11.04	0.745405	0.254595	9.89321	0.167732	2.13965	1.24813	0.772651		0.0288083	-	11.04	0.00272357	9.89321	0.700165	55	108.922	12.1592	0.254595	0.151308
12.31	0.773241	0.226759	8.87254	0.12722	2.38579	1.39171	0.861534		0.017614	-	12.31	0.00298146	8.87254	0.780709	55	108.922	12.1592	0.226759	0.168762
13.73	0.786497	0.213503	7.95492	0.0934903	2.661	1.55225	0.960915		0.0133274	-	13.73	0.00141983	7.95492	0.870766	55	108.922	12.1592	0.213503	0.188183
15.31	0.79986	0.20014	7.13396	0.0748957	2.96721	1.73087	1.07149		0.009853	-	15.31	0.00143129	7.13396	0.970971	55	108.922	12.1592	0.20014	0.209939
17.08	0.811333	0.188667	6.39467	0.0615716	3.31026	1.93098	1.19537		0.00745483	-	17.08	0.00122895	6.39467	1.08323	55	108.922	12.1592	0.188667	0.234153
19.05	0.81911	0.18089	5.73339	0.0501179	3.69206	2.1537	1.33324		0.00614856	-	19.05	0.000832938	5.73339	1.20816	55	108.922	12.1592	0.18089	0.261194
21.25	0.826597	0.173403	5.13981	0.0453209	4.11844	2.40242	1.48721		0.00513761	-	21.25	0.000802003	5.13981	1.34769	55	108.922	12.1592	0.173403	0.291309
23.7	0.833313	0.166687	4.60848	0.0710095	4.59327	2.67941	1.65868		0.00440877	-	23.7	0.000719346	4.60848	1.50307	55	108.922	12.1592	0.166687	0.324864
26.43	0.840752	0.159248	4.13246	0.121405	5.12237	2.98805	1.84974		0.00375969	-	26.43	0.000796795	4.13246	1.67621	55	108.922	12.1592	0.159248	0.362353
29.48	0.881354	0.118646	3.70492	0.112928	5.71349	3.33287	2.0632		0.000911646	-	29.48	0.00434878	3.70492	1.86964	55	108.922	12.1592	0.118646	0.404144
32.88	0.885359	0.114641	3.32181	0.0502567	6.37244	3.71725	2.30116		0.000685785	-	32.88	0.000429042	3.32181	2.08527	55	108.922	12.1592	0.114641	0.450729
36.67	0.888164	0.111836	2.97848	0.0195411	7.10697	4.14573	2.56641		0.000558648	-	36.67	0.000300407	2.97848	2.32564	55	108.922	12.1592	0.111836	0.502722
40.9	0.891249	0.108751	2.67044	0.0193827	7.92678	4.62396	2.86245		0.000446208	-	40.9	0.000330485	2.67044	2.59391	55	108.922	12.1592	0.108751	0.560738
45.62	0.894499	0.105501	2.39415	0.019792	8.84156	5.15758	3.19279		0.000351008	-	45.62	0.000348106	2.39415	2.89325	55	108.922	12.1592	0.105501	0.625391
50.88	0.897418	0.102582	2.14664	0.0205877	9.861	5.75225	3.56092		0.000282272	-	50.88	0.000312671	2.14664	3.22685	55	108.922	12.1592	0.102582	0.697542
56.75	0.901078	0.0989224	1.9246	0.0213518	10.9987	6.41588	3.97174		0.000213009	-	56.75	0.00039193	1.9246	3.59913	55	108.922	12.1592	0.0989224	0.777929
63.29	0.904355	0.0956449	1.72572	0.0209514	12.2662	7.15526	4.42945		0.000163136	-	63.29	0.000351049	1.72572	4.0139	55	108.922	12.1592	0.0956449	0.867657
70.59	0.907858	0.0921417	1.54726	0.0194144	13.681	7.98056	4.94035		0.000120278	-	70.59	0.000375234	1.54726	4.47687	55	108.922	12.1592	0.0921417	0.96771
78.73	0.910577	0.0894226	1.38729	0.017775	15.2586	8.90083	5.51004		9.35382e-05	-	78.73	0.000291236	1.38729	4.99311	55	108.922	12.1592	0.0894226	1.07932
87.81	0.913396	0.0866042	1.24383	0.0165597	17.0184	9.92738	6.14552		7.12561e-05	-	87.81	0.000301883	1.24383	5.56897	55	108.922	12.1592	0.0866042	1.20383
97.94	0.915954	0.0840457	1.11518	0.0152131	18.9816	11.0726	6.85448		5.49964e-05	-	97.94	0.00027404	1.11518	6.21142	55	108.922	12.1592	0.0840457	1.3426
109.23	0.918229	0.0817709	0.999918	0.0139309	21.1697	12.349	7.64463		4.33745e-05	-	109.23	0.000243656	0.999918	6.92744	55	108.922	12.1592	0.0817709	1.49747
121.83	0.920316	0.0796838	0.896503	0.0133815	23.6117	13.7735	8.52646		3.48029e-05	-	121.83	0.00022354	0.896503	7.72655	55	108.922	12.1592	0.0796838	1.67017
135.88	0.922441	0.0775586	0.803805	0.0133976	26.3348	15.3619	9.50977		2.77861e-05	-	135.88	0.000227638	0.803805	8.61761	55	108.922	12.1592	0.0775586	1.86278
151.55	0.924599	0.0754007	0.720693	0.0132536	29.3717	17.1335	10.6065		2.20588e-05	-	151.55	0.000231132	0.720693	9.61141	55	108.922	12.1592	0.0754007	2.07763
169.03	0.926753	0.073247	0.646163	0.0128896	32.7595	19.1097	11.8298		1.74636e-05	-	169.03	0.000230685	0.646163	10.72	55	108.922	12.1592	0.073247	2.31732
188.53	0.9286	0.0713998	0.57933	0.0131831	36.5388	21.3143	13.1946		1.42955e-05	-	188.53	0.00019785	0.57933	11.9567	55	108.922	12.1592	0.0713998	2.58453
210.27	0.930884	0.0691162	0.519432	0.0136508	40.7522	23.7721	14.7161		1.11471e-05	-	210.27	0.000244595	0.519432	13.3355	55	108.922	12.1592	0.0691162	2.8826
234.52	0.933155	0.0668446	0.465721	0.013431	45.4521	26.5137	16.4132		8.62937e-06	-	234.52	0.000243314	0.465721	14.8734	55	108.922	12.1592	0.0668446	3.21509
261.57	0.935056	0.0649444	0.417559	0.0133212	50.6946	29.5718	18.3064		6.93636e-06	-	261.57	0.000203528	0.417559	16.589	55	108.922	12.1592	0.0649444	3.58592
291.74	0.93739	0.0626102	0.374378	0.0132915	56.5418	32.9827	20.4179		5.26453e-06	-	291.74	0.000250019	0.374378	18.5024	55	108.922	12.1592	0.0626102	3.99941
325.38	0.939409	0.0605914	0.335672	0.0127719	63.0615	36.7859	22.7722		4.10219e-06	-	325.38	0.000216231	0.335672	20.6358	55	108.922	12.1592	0.0605914	4.46071
362.91	0.941404	0.0585957	0.300959	0.0123128	70.3352	41.0289	25.3988		3.17849e-06	-	362.91	0.000213757	0.300959	23.016	55	108.922	12.1592	0.0585957	4.97511
404.76	0.943318	0.0566816	0.269841	0.0121234	78.4461	45.7602	28.3278		2.46629e-06	-	404.76	0.000205018	0.269841	25.6702	55	108.922	12.1592	0.0566816	5.54887
451.44	0.945276	0.0547236	0.241939	0.0118449	87.4931	51.0376	31.5947		1.88062e-06	-	451.44	0.000209726	0.241939	28.6306	55	108.922	12.1592	0.0547236	6.18889
503.51	0.947129	0.052871	0.216919	0.0113446	97.5847	56.9244	35.2389		1.43518e-06	-	503.51	0.000198424	0.216919	31.933	55	108.922	12.1592	0.052871	6.90266
561.58	0.948893	0.0511069	0.194489	0.0108149	108.839	63.4895	39.303		1.09419e-06	-	561.58	0.000188954	0.194489	35.6158	55	108.922	12.1592	0.0511069	7.69878
626.35	0.950557	0.0494429	0.174377	0.0104514	121.392	70.8121	43.8361		8.35628e-07	-	626.35	0.000178233	0.174377	39.7236	55	108.922	12.1592	0.0494429	8.58659
698.58	0.952216	0.0477839	0.156347	0.0100713	135.391	78.9781	48.8912		6.28401e-07	-	698.58	0.000177696	0.156347	44.3044	55	108.922	12.1592	0.0477839	9.57692
779.15	0.953815	0.0461853	0.14018	0.00943572	151.006	88.0869	54.53		4.67875e-07	-	779.15	0.000171229	0.14018	49.4143	55	108.922	12.1592	0.0461853	10.6814
869.01	0.955225	0.0447753	0.125684	0.00882738	168.422	98.2461	60.819		3.5406e-07	-	869.01	0.000151023	0.125684	55.1132	55	108.922	12.1592	0.0447753	11.9133
969.23	0.956576	0.0434237	0.112688	0.00843627	187.845	109.576	67.8331		2.66357e-07	-	969.23	0.000144765	0.112688	61.4693	55	108.922	12.1592	0.0434237	13.2874
1081.02	0.957954	0.0420465	0.101035	0.00783248	209.511	122.215	75.6569		1.94516e-07	-	1081.02	0.000147514	0.101035	68.5591	55	108.922	12.1592	0.0420465	14.8197
1205.69	0.959119	0.0408812	0.090588	0.00697197	233.673	136.309	84.3821		1.45649e-07	-	1205.69	0.00012482	0.090588	76.4657	55	108.922	12.1592	0.0408812	16.5289
1344.74	0.960131	0.039869	0.0812209	0.00639911	260.623	152.03	94.1137		1.11528e-07	-	1344.74	0.000108413	0.0812209	85.2844	55	108.922	12.1592	0.039869	18.4352
1499.83	0.961115	0.0388852	0.0728223	0.00607373	290.68	169.564	104.968		8.48687e-08	-	1499.83	0.000105374	0.0728223	95.1203	55	108.922	12.1592	0.0388852	20.5613
1672.81	0.962124	0.0378756	0.0652919	0.0055975	324.205	189.12	117.074		6.28754e-08	-	1672.81	0.000108138	0.0652919	106.091	55	108.922	12.1592	0.0378756	22.9327
1865.74	0.96288	0.03712	0.0585403	0.00519551	361.597	210.932	130.577		4.9644e-08	-	1865.74	8.09282e-05	0.0585403	118.327	55	108.922	12.1592	0.03712	25.5775
2080.91	0.963741	0.0362589	0.0524871	0.00494533	403.299	235.258	145.636		3.7521e-08	-	2080.91	9.22382e-05	0.0524871	131.973	55	108.922	12.1592	0.0362589	28.5275
2320.91	0.964509	0.0354911	0.0470596	0.00447516	449.813	262.391	162.432		2.8832e-08	-	2320.91	8.22395e-05	0.0470596	147.194	55	108.922	12.1592	0.0354911	31.8175
2588.58	0.965175	0.0348251	0.0421934	0.00404636	501.69	292.652	181.166		2.27735e-08	-	2588.58	7.13319e-05	0.0421934	164.17	55	108.922	12.1592	0.0348251	35.487
2887.12	0.965721	0.0342789	0.0378304	0.00393726	559.55	326.404	202.06		1.87791e-08	-	2887.12	5.8502e-05	0.0378304	183.103	55	108.922	12.1592	0.0342789	39.5797
3220.09	0.966478	0.0335215	0.0339186	0.00377589	624.082	364.048	225.363		1.43266e-08	-	3220.09	8.11219e-05	0.0339186	204.22	55	108.922	12.1592	0.0335215	44.1445
3591.47	0.966924	0.0330757	0.0304112	0.00363962	696.059	406.034	251.355		1.22197e-08	-	3591.47	4.77508e-05	0.0304112	227.774	55	108.922	12.1592	0.0330757	49.2357
4005.67	0.967585	0.0324148	0.0272666	0.00365063	776.334	452.862	280.343		9.70889e-09	-	4005.67	7.0788e-05	0.0272666	254.042	55	108.922	12.1592	0.0324148	54.9141
4467.65	0.96815	0.0318495	0.0244471	0.00348768	865.87	505.091	312.675		7.98238e-09	-	4467.65	6.05509e-05	0.0244471	283.342	55	108.922	12.1592	0.0318495	61.2474
4982.91	0.968683	0.0313171	0.0219191	0.00334825	965.732	563.344	348.737		6.67525e-09	-	4982.91	5.70267e-05	0.0219191	316.02	55	108.922	12.1592	0.0313171	68.3111
5557.59	0.969178	0.0308222	0.0196526	0.00340383	1077.11	628.314	388.956		5.69846e-09	-	5557.59	5.30109e-05	0.0196526	352.466	55	108.922	12.1592	0.0308222	76.1895
6198.55	0.969802	0.0301984	0.0176204	0.00341572	1201.33	700.778	433.815		4.70874e-09	-	6198.55	6.68168e-05	0.0176204	393.116	55	108.922	12.1592	0.0301984	84.9764
6913.43	0.970255	0.029745	0.0157984	0.00334657	1339.88	781.599	483.847		4.13048e-09	-	6913.43	4.85629e-05	0.0157984	438.455	55	108.922	12.1592	0.029745	94.7768
7710.76	0.970886	0.0291143	0.0141648	0.00310903	1494.41	871.741	539.649		3.48391e-09	-	7710.76	6.7547e-05	0.0141648	489.022	55	108.922	12.1592	0.0291143	105.707
8600.05	0.971279	0.0287213	0.0127	0.00309965	1666.77	972.28	601.888		3.15993e-09	-	8600.05	4.21032e-05	0.0127	545.421	55	108.922	12.1592	0.0287213	117.899
9591.9	0.97172	0.0282798	0.0113868	0.00374093	1859	1084.41	671.304		2.86745e-09	-	9591.9	4.72814e-05	0.0113868	608.325	55	108.922	12.1592	0.0282798	131.496
10698.1	0.97254	0.02746	0.0102093	0.00435194	2073.39	1209.48	748.726		2.43079e-09	-	10698.1	8.78125e-05	0.0102093	678.484	55	108.922	12.1592	0.02746	146.662
11932	0.973135	0.0268648	0.00915365	0.00461843	2312.52	1348.97	835.077		2.17597e-09	-	11932	6.37472e-05	0.00915365	756.733	55	108.922	12.1592	0.0268648	163.576
13308.1	0.974	0.0259998	0.00820712	0.00492112	2579.22	1504.55	931.386		1.87822e-09	-	13308.1	9.26554e-05	0.00820712	844.008	55	108.922	12.1592	0.0259998	182.442
14842.9	0.974691	0.0253089	0.00735846	0.00565323	2876.69	1678.07	1038.8		1.68704e-09	-	14842.9	7.40066e-05	0.00735846	941.348	55	108.922	12.1592	0.0253089	203.483
16554.8	0.975706	0.0242945	0.00659756	0.00679422	3208.46	1871.6	1158.61		1.46141e-09	-	16554.8	0.000108652	0.00659756	1049.91	55	108.922	12.1592	0.0242945	226.951
18464	0.976936	0.0230641	0.00591534	0.00781689	3578.49	2087.45	1292.23		1.24141e-09	-	18464	0.000131786	0.00591534	1171	55	108.922	12.1592	0.0230641	253.125
20593.5	0.978178	0.0218224	0.00530367	0.00876784	3991.2	2328.2	1441.27		1.06294e-09	-	20593.5	0.000132993	0.00530367	1306.05	55	108.922	12.1592	0.0218224	282.318
22968.6	0.979719	0.0202815	0.00475524	0.00968263	4451.51	2596.71	1607.49		8.84879e-10	-	22968.6	0.000165053	0.00475524	1456.68	55	108.922	12.1592	0.0202815	314.878
25617.5	0.981325	0.0186752	0.00426353	0.0106795	4964.9	2896.19	1792.88		7.35674e-10	-	25617.5	0.000172049	0.00426353	1624.68	55	108.922	12.1592	0.0186752	351.193
28572	0.982993	0.0170071	0.00382266	0.0124255	5537.51	3230.21	1999.66		6.11118e-10	-	28572	0.000178665	0.00382266	1812.06	55	108.922	12.1592	0.0170071	391.696
31867.2	0.985252	0.014748	0.00342737	0.0147532	6176.16	3602.76	2230.28		4.75511e-10	-	31867.2	0.000241973	0.00342737	2021.04	55	108.922	12.1592	0.014748	436.871
35542.5	0.987715	0.0122854	0.00307297	0.0170158	6888.46	4018.27	2487.5		3.5668e-10	-	35542.5	0.000263765	0.00307297	2254.13	55	108.922	12.1592	0.0122854	487.255
39641.7	0.990701	0.00929895	0.00275521	0.0193127	7682.91	4481.7	2774.38		2.40831e-10	-	39641.7	0.000319883	0.00275521	2514.1	55	108.922	12.1592	0.00929895	543.451
44213.6	0.993801	0.00619941	0.00247031	0.020629	8568.98	4998.57	3094.35		1.44176e-10	-	44213.6	0.00033199	0.00247031	2804.05	55	108.922	12.1592	0.00619941	606.127
49312.7	0.997716	0.00228422	0.00221486	0.0152188	9557.25	5575.06	3451.23		4.60307e-11	-	49312.7	0.000419356	0.00221486	3127.45	55	108.922	12.1592	0.00228422	676.032
55000	1	0	0.00198584	0	10659.5	6218.03	3849.26		0.000	-	55000	0.000244662	0.00198584	3488.14	55	108.922	12.1592
		Equiv.		Normalized	Equivalent			Height			RAW DATA
	Mercury	Water	Pore	Pore	Injection Pressure,			Above	Normalized			Incremental
Injection	Satn,	Satn,	Throat	Size	psia			Free	Permeability		Injection	Hg	Pore
Pressure,	fraction	fraction	Radius,	Distribution	A/B	O/B	O/B	Water,	Distribution	J	Pressure,	Injected,	Radii
psia	Vp	Vp	microns	Function	(Lab)	(Lab)	(Res)	feet	Function	Function	psia	cm3/g	microns
1	0	1	109.221	0	0.193809	0.113055	0.0699865		1	-	1	0	109.221	0.0329495	56	56.5892	7.53249
1.12	0	1	97.5187	0	0.217066	0.126622	0.0783849		1	-	1.12	0.000166161	97.5187	0.0369035	56	56.5892	7.53249
1.24	0	1	88.0815	0	0.240323	0.140188	0.0867833		1	-	1.24	0.000113252	88.0815	0.0408574	56	56.5892	7.53249
1.39	0	1	78.5763	0	0.269394	0.157147	0.0972813		1	-	1.39	0.000227077	78.5763	0.0457998	56	56.5892	7.53249
1.55	0	1	70.4652	0	0.300404	0.175236	0.108479		1	-	1.55	0.00019002	70.4652	0.0510718	56	56.5892	7.53249
1.73	0	1	63.1335	0	0.335289	0.195585	0.121077		1	-	1.73	0.000152253	63.1335	0.0570027	56	56.5892	7.53249
1.92	0	1	56.8859	0	0.372113	0.217066	0.134374		1	-	1.92	5.97888e-05	56.8859	0.0632631	56	56.5892	7.53249
2.15	0	1	50.8005	0	0.416689	0.243069	0.150471		1	-	2.15	0.000212045	50.8005	0.0708415	56	56.5892	7.53249
2.39	0	1	45.6992	0	0.463203	0.270202	0.167268		1	-	2.39	0.000162511	45.6992	0.0787494	56	56.5892	7.53249
2.67	0	1	40.9067	0	0.51747	0.301857	0.186864		1	-	2.67	0.0001857	40.9067	0.0879752	56	56.5892	7.53249
2.98	0	1	36.6513	0	0.57755	0.336904	0.20856		1	-	2.98	0.000120968	36.6513	0.0981896	56	56.5892	7.53249
3.32	0	1	32.8979	0	0.643445	0.375343	0.232355		1	-	3.32	0.000172378	32.8979	0.109392	56	56.5892	7.53249
3.71	0	1	29.4396	0	0.719031	0.419435	0.25965		1	-	3.71	0.000220604	29.4396	0.122243	56	56.5892	7.53249
4.13	0	1	26.4458	0	0.800431	0.466918	0.289044		1	-	4.13	0.000351313	26.4458	0.136082	56	56.5892	7.53249
4.61	0.00418005	0.99582	23.6922	0.112591	0.893459	0.521184	0.322638		0.968105	-	4.61	0.00038667	23.6922	0.151897	56	56.5892	7.53249
5.14	0.0139974	0.986003	21.2492	0.215377	0.996178	0.581104	0.359731		0.907918	-	5.14	0.000908141	21.2492	0.169361	56	56.5892	7.53249
5.73	0.0307207	0.969279	19.0613	0.307703	1.11052	0.647806	0.401023		0.825434	-	5.73	0.00154696	19.0613	0.188801	56	56.5892	7.53249
6.4	0.0513067	0.948693	17.0658	0.435808	1.24038	0.723553	0.447914		0.743879	-	6.4	0.00190428	17.0658	0.210877	56	56.5892	7.53249
7.13	0.0789953	0.921005	15.3185	0.658054	1.38186	0.806083	0.499004		0.655737	-	7.13	0.00256129	15.3185	0.23493	56	56.5892	7.53249
7.96	0.128919	0.871081	13.7212	0.893595	1.54272	0.899919	0.557093		0.527945	-	7.96	0.0046181	13.7212	0.262278	56	56.5892	7.53249
8.87	0.194439	0.805561	12.3135	1	1.71908	1.0028	0.620781		0.393143	-	8.87	0.00606087	12.3135	0.292262	56	56.5892	7.53249
9.9	0.253447	0.746553	11.0324	0.996369	1.91871	1.11925	0.692867		0.29552	-	9.9	0.00545849	11.0324	0.3262	56	56.5892	7.53249
11.04	0.314759	0.685241	9.89321	0.973361	2.13965	1.24813	0.772651		0.214028	-	11.04	0.00567157	9.89321	0.363763	56	56.5892	7.53249
12.31	0.37149	0.62851	8.87254	0.942733	2.38579	1.39171	0.861534		0.153387	-	12.31	0.00524783	8.87254	0.405609	56	56.5892	7.53249
13.73	0.429865	0.570135	7.95492	0.866631	2.661	1.55225	0.960915		0.103214	-	13.73	0.00539988	7.95492	0.452397	56	56.5892	7.53249
15.31	0.479599	0.520401	7.13396	0.730276	2.96721	1.73087	1.07149		0.0688434	-	15.31	0.00460058	7.13396	0.504457	56	56.5892	7.53249
17.08	0.518283	0.481717	6.39467	0.581174	3.31026	1.93098	1.19537		0.047353	-	17.08	0.00357834	6.39467	0.562778	56	56.5892	7.53249
19.05	0.548627	0.451373	5.73339	0.467228	3.69206	2.1537	1.33324		0.0338052	-	19.05	0.00280694	5.73339	0.627688	56	56.5892	7.53249
21.25	0.573722	0.426278	5.13981	0.390708	4.11844	2.40242	1.48721		0.0247993	-	21.25	0.00232143	5.13981	0.700177	56	56.5892	7.53249
23.7	0.59537	0.40463	4.60848	0.33997	4.59327	2.67941	1.65868		0.0185551	-	23.7	0.00200248	4.60848	0.780904	56	56.5892	7.53249
26.43	0.61423	0.38577	4.13246	0.304855	5.12237	2.98805	1.84974		0.0141811	-	26.43	0.00174465	4.13246	0.870856	56	56.5892	7.53249
29.48	0.632351	0.367649	3.70492	0.275957	5.71349	3.33287	2.0632		0.0108026	-	29.48	0.00167621	3.70492	0.971352	56	56.5892	7.53249
32.88	0.647485	0.352515	3.32181	0.253564	6.37244	3.71725	2.30116		0.00853432	-	32.88	0.0014	3.32181	1.08338	56	56.5892	7.53249
36.67	0.66262	0.33738	2.97848	0.240358	7.10697	4.14573	2.56641		0.00671083	-	36.67	0.0014	2.97848	1.20826	56	56.5892	7.53249
40.9	0.676587	0.323413	2.67044	0.239225	7.92678	4.62396	2.86245		0.00535797	-	40.9	0.00129201	2.67044	1.34764	56	56.5892	7.53249
45.62	0.690645	0.309355	2.39415	0.250932	8.84156	5.15758	3.19279		0.00426343	-	45.62	0.00130044	2.39415	1.50316	56	56.5892	7.53249
50.88	0.707412	0.292588	2.14664	0.258302	9.861	5.75225	3.56092		0.00321407	-	50.88	0.00155098	2.14664	1.67647	56	56.5892	7.53249
56.75	0.722622	0.277378	1.9246	0.250178	10.9987	6.41588	3.97174		0.00244881	-	56.75	0.00140703	1.9246	1.86989	56	56.5892	7.53249
63.29	0.737836	0.262164	1.72572	0.237412	12.2662	7.15526	4.42945		0.00183349	-	63.29	0.0014073	1.72572	2.08538	56	56.5892	7.53249
70.59	0.751041	0.248959	1.54726	0.228908	13.681	7.98056	4.94035		0.0014041	-	70.59	0.00122152	1.54726	2.32591	56	56.5892	7.53249
78.73	0.765626	0.234374	1.38729	0.21914	15.2586	8.90083	5.51004		0.00102286	-	78.73	0.00134919	1.38729	2.59412	56	56.5892	7.53249
87.81	0.777984	0.222016	1.24383	0.203053	17.0184	9.92738	6.14552		0.000763179	-	87.81	0.00114314	1.24383	2.8933	56	56.5892	7.53249
97.94	0.790169	0.209831	1.11518	0.180964	18.9816	11.0726	6.85448		0.00055736	-	97.94	0.00112712	1.11518	3.22708	56	56.5892	7.53249
109.23	0.800381	0.199619	0.999918	0.158539	21.1697	12.349	7.64463		0.000418683	-	109.23	0.000944689	0.999918	3.59908	56	56.5892	7.53249
121.83	0.808544	0.191456	0.896503	0.146987	23.6117	13.7735	8.52646		0.000329576	-	121.83	0.000755072	0.896503	4.01424	56	56.5892	7.53249
135.88	0.818073	0.181927	0.803805	0.140657	26.3348	15.3619	9.50977		0.000245948	-	135.88	0.000881545	0.803805	4.47718	56	56.5892	7.53249
151.55	0.826029	0.173971	0.720693	0.130477	29.3717	17.1335	10.6065		0.000189829	-	151.55	0.000735871	0.720693	4.9935	56	56.5892	7.53249
169.03	0.833589	0.166411	0.646163	0.122032	32.7595	19.1097	11.8298		0.000146955	-	169.03	0.000699349	0.646163	5.56946	56	56.5892	7.53249
188.53	0.840759	0.159241	0.57933	0.117751	36.5388	21.3143	13.1946		0.000114268	-	188.53	0.000663266	0.57933	6.21197	56	56.5892	7.53249
210.27	0.847769	0.152231	0.519432	0.115153	40.7522	23.7721	14.7161		8.85786e-05	-	210.27	0.000648484	0.519432	6.9283	56	56.5892	7.53249
234.52	0.854746	0.145254	0.465721	0.111095	45.4521	26.5137	16.4132		6.80258e-05	-	234.52	0.000645369	0.465721	7.72732	56	56.5892	7.53249
261.57	0.86143	0.13857	0.417559	0.105622	50.6946	29.5718	18.3064		5.2198e-05	-	261.57	0.000618257	0.417559	8.61861	56	56.5892	7.53249
291.74	0.867289	0.132711	0.374378	0.102964	56.5418	32.9827	20.4179		4.10444e-05	-	291.74	0.000541978	0.374378	9.61269	56	56.5892	7.53249
325.38	0.873883	0.126117	0.335672	0.100501	63.0615	36.7859	22.7722		3.09532e-05	-	325.38	0.000609972	0.335672	10.7211	56	56.5892	7.53249
362.91	0.879747	0.120253	0.300959	0.0945734	70.3352	41.0289	25.3988		2.37382e-05	-	362.91	0.000542507	0.300959	11.9577	56	56.5892	7.53249
404.76	0.885225	0.114775	0.269841	0.0889414	78.4461	45.7602	28.3278		1.83214e-05	-	404.76	0.000506662	0.269841	13.3366	56	56.5892	7.53249
451.44	0.890444	0.109556	0.241939	0.0854974	87.4931	51.0376	31.5947		1.41717e-05	-	451.44	0.000482835	0.241939	14.8747	56	56.5892	7.53249
503.51	0.895599	0.104401	0.216919	0.0818213	97.5847	56.9244	35.2389		1.08774e-05	-	503.51	0.000476815	0.216919	16.5904	56	56.5892	7.53249
561.58	0.900441	0.099559	0.194489	0.0781555	108.839	63.4895	39.303		8.38964e-06	-	561.58	0.000447929	0.194489	18.5038	56	56.5892	7.53249
626.35	0.904892	0.095108	0.174377	0.0762142	121.392	70.8121	43.8361		6.55138e-06	-	626.35	0.000411734	0.174377	20.6379	56	56.5892	7.53249
698.58	0.909741	0.090259	0.156347	0.0735477	135.391	78.9781	48.8912		4.94149e-06	-	698.58	0.000448547	0.156347	23.0179	56	56.5892	7.53249
779.15	0.91394	0.08606	0.14018	0.0698438	151.006	88.0869	54.53		3.8208e-06	-	779.15	0.000388421	0.14018	25.6726	56	56.5892	7.53249
869.01	0.917994	0.0820063	0.125684	0.0677566	168.422	98.2461	60.819		2.95106e-06	-	869.01	0.000374988	0.125684	28.6335	56	56.5892	7.53249
969.23	0.92224	0.0777596	0.112688	0.0651863	187.845	109.576	67.8331		2.21862e-06	-	969.23	0.000392832	0.112688	31.9357	56	56.5892	7.53249
1081.02	0.925983	0.0740175	0.101035	0.061495	209.511	122.215	75.6569		1.69977e-06	-	1081.02	0.000346161	0.101035	35.6191	56	56.5892	7.53249
1205.69	0.929559	0.0704408	0.090588	0.0591439	233.673	136.309	84.3821		1.30113e-06	-	1205.69	0.00033085	0.090588	39.7269	56	56.5892	7.53249
1344.74	0.933164	0.0668363	0.0812209	0.0572299	260.623	152.03	94.1137		9.78163e-07	-	1344.74	0.000333436	0.0812209	44.3085	56	56.5892	7.53249
1499.83	0.936545	0.0634546	0.0728223	0.0545337	290.68	169.564	104.968		7.34593e-07	-	1499.83	0.000312813	0.0728223	49.4187	56	56.5892	7.53249
1672.81	0.93975	0.0602501	0.0652919	0.051541	324.205	189.12	117.074		5.49047e-07	-	1672.81	0.000296429	0.0652919	55.1183	56	56.5892	7.53249
1865.74	0.94282	0.0571798	0.0585403	0.0480472	361.597	210.932	130.577		4.06136e-07	-	1865.74	0.000284016	0.0585403	61.4752	56	56.5892	7.53249
2080.91	0.945597	0.0544031	0.0524871	0.0445861	403.299	235.258	145.636		3.0224e-07	-	2080.91	0.000256851	0.0524871	68.565	56	56.5892	7.53249
2320.91	0.94814	0.0518596	0.0470596	0.0413731	449.813	262.391	162.432		2.25732e-07	-	2320.91	0.000235289	0.0470596	76.4729	56	56.5892	7.53249
2588.58	0.950721	0.0492792	0.0421934	0.0372002	501.69	292.652	181.166		1.63338e-07	-	2588.58	0.000238694	0.0421934	85.2925	56	56.5892	7.53249
2887.12	0.952626	0.0473736	0.0378304	0.0334359	559.55	326.404	202.06		1.26297e-07	-	2887.12	0.000176273	0.0378304	95.1292	56	56.5892	7.53249
3220.09	0.954656	0.0453438	0.0339186	0.0312249	624.082	364.048	225.363		9.45786e-08	-	3220.09	0.00018777	0.0339186	106.1	56	56.5892	7.53249
3591.47	0.956476	0.0435238	0.0304112	0.0289575	696.059	406.034	251.355		7.17173e-08	-	3591.47	0.000168353	0.0304112	118.337	56	56.5892	7.53249
4005.67	0.958156	0.0418438	0.0272666	0.0266147	776.334	452.862	280.343		5.4753e-08	-	4005.67	0.000155404	0.0272666	131.985	56	56.5892	7.53249
4467.65	0.959663	0.0403375	0.0244471	0.0248732	865.87	505.091	312.675		4.25254e-08	-	4467.65	0.000139341	0.0244471	147.207	56	56.5892	7.53249
4982.91	0.961184	0.0388159	0.0219191	0.0231023	965.732	563.344	348.737		3.25964e-08	-	4982.91	0.000140749	0.0219191	164.184	56	56.5892	7.53249
5557.59	0.962477	0.0375232	0.0196526	0.0213633	1077.11	628.314	388.956		2.58151e-08	-	5557.59	0.000119582	0.0196526	183.12	56	56.5892	7.53249
6198.55	0.963726	0.0362744	0.0176204	0.020065	1201.33	700.778	433.815		2.05488e-08	-	6198.55	0.000115521	0.0176204	204.239	56	56.5892	7.53249
6913.43	0.964934	0.0350656	0.0157984	0.0187978	1339.88	781.599	483.847		1.6451e-08	-	6913.43	0.000111818	0.0157984	227.794	56	56.5892	7.53249
7710.76	0.965995	0.0340055	0.0141648	0.0176554	1494.41	871.741	539.649		1.3562e-08	-	7710.76	9.80645e-05	0.0141648	254.066	56	56.5892	7.53249
8600.05	0.96705	0.0329495	0.0127	0.0170518	1666.77	972.28	601.888		1.12488e-08	-	8600.05	9.76771e-05	0.0127	283.367	56	56.5892	7.53249
9591.9	0.968051	0.0319487	0.0113868	0.0165769	1859	1084.41	671.304		9.48632e-09	-	9591.9	9.25809e-05	0.0113868	316.048	56	56.5892	7.53249
10698.1	0.969086	0.0309139	0.0102093	0.0163631	2073.39	1209.48	748.726		8.02133e-09	-	10698.1	9.57251e-05	0.0102093	352.499	56	56.5892	7.53249
11932	0.969958	0.0300417	0.00915365	0.0172217	2312.52	1348.97	835.077		7.02882e-09	-	11932	8.06749e-05	0.00915365	393.152	56	56.5892	7.53249
[truncated: 8,806 more rows]
